# Supplementary material for: 2,2′-(Propane-2,2-di­yl)bis­(1H-pyrrole)
Source: Acta Crystallogr Sect E Struct Rep Online. 2010 Jan 16;66(Pt 2):o392. doi: 10.1107/S1600536809054701 (PMC2979882; doi:10.1107/S1600536809054701)
Supplement: Supplementary file 1 [file e-66-0o392-sup1.cif]

##############################################################################
###                                                                        ###
###        Electronic paper (Acta Crystallographica Section E)             ###
###                                                                        ###
##############################################################################
#                                                                            #
# This CIF contains the data in a paper accepted for publication in Acta     #
# Crystallographica Section E. It conforms to the requirements of Notes      #
# for Authors for Section E, and has been peer reviewed under the auspices   #
# of the IUCr Commission on Journals.                                        #
#                                                                            #
# Full details of the Crystallographic Information File format               #
# are given in the paper "The Crystallographic Information File (CIF):       #
# a New Standard Archive File for Crystallography" by S. R. Hall, F. H.      #
# Allen and I. D. Brown [Acta Cryst. (1991), A47, 655-685].                  #
#                                                                            #
# The current version of the core CIF dictionary is obtainable from          #
# ftp://ftp.iucr.org/pub/cif_core.dic. The current version number is 2.4.    #
#                                                                            #
# Software is freely available for graphical display of the structure(s) in  #
# this CIF.  For information consult the CIF home page http://www.iucr.org/  #
# cif/home.html                                                              #
#                                                                            #
# This file may be used for bona fide research purposes within the           #
# scientific community so long as proper attribution is given to the journal # 
# article from which it was obtained.                                        #
#                                                                            #
##############################################################################
                                             
data_I
_audit_creation_method     SHELXL-97
_chemical_name_systematic
;
2,2'-(propane-2,2-diyl)bis(1<i>H</i>-pyrrole)
;
_chemical_name_common     '<i>meso</i>-Dimethylbis(pyrrol-2-yl)methane'
_chemical_formula_moiety     'C11 H14 N2'
_chemical_formula_sum     'C11 H14 N2'
_chemical_formula_iupac     'C11 H14 N2'
_chemical_formula_weight     174.24
_chemical_melting_point     ?
_symmetry_cell_setting     triclinic
_symmetry_space_group_name_H-M     'P -1'
_symmetry_space_group_name_Hall     '-P 1'
loop_
    _symmetry_equiv_pos_site_id
    _symmetry_equiv_pos_as_xyz
    1 x,y,z
    2 -x,-y,-z
_cell_length_a     8.4554(8)
_cell_length_b     9.2001(8)
_cell_length_c     13.2274(11)
_cell_angle_alpha     99.802(7)
_cell_angle_beta     95.321(7)
_cell_angle_gamma     97.328(7)
_cell_volume     998.74(15)
_cell_formula_units_Z     4
_cell_measurement_reflns_used     10442
_cell_measurement_theta_min     1.57
_cell_measurement_theta_max     29.53
_cell_measurement_temperature     173(2)
_exptl_crystal_description     block
_exptl_crystal_colour     colourless
_exptl_crystal_size_max     0.40
_exptl_crystal_size_mid     0.34
_exptl_crystal_size_min     0.28
_exptl_crystal_density_diffrn     1.159
_exptl_crystal_density_meas     ?
_exptl_crystal_density_method     'not measured'
_exptl_crystal_F_000     376
_exptl_absorpt_coefficient_mu     0.070
_exptl_absorpt_correction_type     none
_exptl_absorpt_process_details     ?
_exptl_absorpt_correction_T_min     ?
_exptl_absorpt_correction_T_max     ?
_exptl_special_details
;
;
_diffrn_ambient_temperature     173(2)
_diffrn_radiation_type     MoK\a
_diffrn_radiation_wavelength     0.71073
_diffrn_radiation_source     'fine-focus sealed tube'
_diffrn_radiation_monochromator     graphite
_diffrn_measurement_device_type     'Stoe IPDS-2'
_diffrn_measurement_method     '\f and \w scans'
_diffrn_detector_area_resol_mean     ?
_diffrn_reflns_number     15270
_diffrn_reflns_av_R_equivalents     0.0455
_diffrn_reflns_av_sigmaI/netI     0.0484
_diffrn_reflns_theta_min     1.57
_diffrn_reflns_theta_max     29.18
_diffrn_reflns_theta_full     29.18
_diffrn_measured_fraction_theta_max     0.995
_diffrn_measured_fraction_theta_full     0.995
_diffrn_reflns_limit_h_min     -11
_diffrn_reflns_limit_h_max     11
_diffrn_reflns_limit_k_min     -12
_diffrn_reflns_limit_k_max     12
_diffrn_reflns_limit_l_min     -18
_diffrn_reflns_limit_l_max     18
_diffrn_standards_number     0
_diffrn_standards_interval_count     ?
_diffrn_standards_interval_time     ?
_diffrn_standards_decay_%     0
_refine_special_details
;
Refinement of <i>F</i>^2^ against ALL reflections. The weighted <i>R</i>-factor
<i>wR</i> and goodness of fit <i>S</i> are based on <i>F</i>^2^, conventional
<i>R</i>-factors <i>R</i> are based on <i>F</i>, with <i>F</i> set to zero for
negative <i>F</i>^2^. The threshold expression of <i>F</i>^2^ >
\s(<i>F</i>^2^) is used only for calculating <i>R</i>-factors(gt) <i>etc</i>.
and is not relevant to the choice of reflections for refinement.
<i>R</i>-factors based on <i>F</i>^2^ are statistically about twice as large
as those based on <i>F</i>, and <i>R</i>- factors based on ALL data will be
even larger.
;
_reflns_number_total     5385
_reflns_number_gt     3816
_reflns_threshold_expression     I>2\s(I)
_refine_ls_structure_factor_coef     Fsqd
_refine_ls_matrix_type     full
_refine_ls_R_factor_all     0.0737
_refine_ls_R_factor_gt     0.0448
_refine_ls_wR_factor_gt     0.0981
_refine_ls_wR_factor_ref     0.1061
_refine_ls_goodness_of_fit_ref     1.016
_refine_ls_restrained_S_all     1.016
_refine_ls_number_reflns     5385
_refine_ls_number_parameters     255
_refine_ls_number_restraints     0
_refine_ls_hydrogen_treatment     mixed
_refine_ls_weighting_scheme     calc
_refine_ls_weighting_details
         'calc w=1/[\s^2^(Fo^2^)+(0.0549P)^2^+0.0012P] where P=(Fo^2^+2Fc^2^)/3'
_atom_sites_solution_hydrogens     geom
_atom_sites_solution_primary     direct
_atom_sites_solution_secondary     difmap
_refine_ls_shift/su_max     0.000
_refine_ls_shift/su_mean     0.000
_refine_diff_density_max     0.245
_refine_diff_density_min     -0.214
_refine_ls_extinction_method     none
_refine_ls_extinction_coef     ?
loop_
    _atom_type_symbol
    _atom_type_description
    _atom_type_scat_dispersion_real
    _atom_type_scat_dispersion_imag
    _atom_type_scat_source
    'C' 'C' 0.0033 0.0016
                         'International Tables Vol C Tables 4.2.6.8 and 6.1.1.4'
    'H' 'H' 0.0000 0.0000
                         'International Tables Vol C Tables 4.2.6.8 and 6.1.1.4'
    'N' 'N' 0.0061 0.0033
                         'International Tables Vol C Tables 4.2.6.8 and 6.1.1.4'
_computing_data_collection     'X-AREA (Stoe & Cie, 2009)'
_computing_cell_refinement     'X-AREA (Stoe & Cie, 2009)'
_computing_data_reduction     'X-RED32 (Stoe & Cie, 2009)'
_computing_structure_solution     'SHELXS97 (Sheldrick, 2008)'
_computing_structure_refinement     'SHELXL97 (Sheldrick, 2008)'
_computing_molecular_graphics
              'ORTEP-3 (Farrugia, 1997) and Mercury (Macrae <i>et al</i>, 2006)'
_computing_publication_material
                            'SHELXL97 (Sheldrick, 2008) and PLATON (Spek, 2009)'
loop_
    _atom_site_type_symbol
    _atom_site_label
    _atom_site_fract_x
    _atom_site_fract_y
    _atom_site_fract_z
    _atom_site_U_iso_or_equiv
    _atom_site_thermal_displace_type
    _atom_site_calc_flag
    _atom_site_refinement_flags
    _atom_site_occupancy
    N N1 0.12135(12) 0.25140(11) 0.31284(8) 0.0249(3) Uani . . 1.000
    N N2 0.40689(12) 0.01811(11) 0.24234(8) 0.0252(3) Uani . . 1.000
    C C1 0.13663(14) 0.38021(14) 0.38492(10) 0.0312(4) Uani . . 1.000
    C C2 0.17507(15) 0.34619(16) 0.47962(10) 0.0348(4) Uani . . 1.000
    C C3 0.18351(15) 0.19174(16) 0.46471(9) 0.0311(4) Uani . . 1.000
    C C4 0.14934(13) 0.13454(13) 0.36055(9) 0.0234(3) Uani . . 1.000
    C C5 0.24635(14) -0.03734(12) 0.22005(9) 0.0226(3) Uani . . 1.000
    C C6 0.22365(16) -0.10944(14) 0.11865(9) 0.0305(4) Uani . . 1.000
    C C7 0.37369(18) -0.09563(15) 0.07953(10) 0.0358(4) Uani . . 1.000
    C C8 0.48462(16) -0.01599(14) 0.15732(10) 0.0314(4) Uani . . 1.000
    C C9 0.13255(15) -0.02364(14) 0.30167(9) 0.0277(3) Uani . . 1.000
    C C10 -0.04155(17) -0.07156(17) 0.24923(13) 0.0470(5) Uani . . 1.000
    C C11 0.1699(2) -0.12827(17) 0.37732(13) 0.0479(5) Uani . . 1.000
    N N21 0.51399(12) 0.37264(11) 0.36601(7) 0.0232(3) Uani . . 1.000
    N N22 0.32603(13) 0.28069(11) 0.11006(7) 0.0253(3) Uani . . 1.000
    C C21 0.59997(14) 0.28840(14) 0.42014(9) 0.0264(3) Uani . . 1.000
    C C22 0.73108(15) 0.26137(15) 0.37047(10) 0.0308(4) Uani . . 1.000
    C C23 0.72320(14) 0.33192(14) 0.28313(9) 0.0281(4) Uani . . 1.000
    C C24 0.58798(13) 0.40056(13) 0.28184(8) 0.0225(3) Uani . . 1.000
    C C25 0.35755(14) 0.42785(13) 0.15697(8) 0.0229(3) Uani . . 1.000
    C C26 0.21946(16) 0.48825(14) 0.13876(9) 0.0298(4) Uani . . 1.000
    C C27 0.10133(16) 0.37382(15) 0.07998(10) 0.0340(4) Uani . . 1.000
    C C28 0.17016(15) 0.24721(14) 0.06366(9) 0.0307(3) Uani . . 1.000
    C C29 0.52308(14) 0.49773(13) 0.21071(9) 0.0251(3) Uani . . 1.000
    C C30 0.51173(19) 0.65164(14) 0.27414(11) 0.0381(4) Uani . . 1.000
    C C31 0.63878(17) 0.51784(17) 0.12898(10) 0.0381(4) Uani . . 1.000
    H H1N 0.1032(19) 0.2477(18) 0.2475(13) 0.040(4) Uiso . . 1.000
    H H2N 0.4531(19) 0.0726(18) 0.2990(12) 0.040(4) Uiso . . 1.000
    H H1 0.12280 0.47620 0.37120 0.0370 Uiso calc R 1.000
    H H2 0.19290 0.41380 0.54380 0.0420 Uiso calc R 1.000
    H H3 0.20840 0.13690 0.51730 0.0370 Uiso calc R 1.000
    H H6 0.12470 -0.15960 0.08150 0.0370 Uiso calc R 1.000
    H H7 0.39370 -0.13470 0.01140 0.0430 Uiso calc R 1.000
    H H8 0.59580 0.01080 0.15310 0.0380 Uiso calc R 1.000
    H H10A -0.11590 -0.06340 0.30180 0.0710 Uiso calc R 1.000
    H H10B -0.05400 -0.17510 0.21260 0.0710 Uiso calc R 1.000
    H H10C -0.06530 -0.00660 0.20000 0.0710 Uiso calc R 1.000
    H H11A 0.09550 -0.12180 0.43000 0.0720 Uiso calc R 1.000
    H H11B 0.28040 -0.09850 0.41070 0.0720 Uiso calc R 1.000
    H H11C 0.15750 -0.23100 0.33940 0.0720 Uiso calc R 1.000
    H H21N 0.4231(19) 0.4002(16) 0.3827(11) 0.031(4) Uiso . . 1.000
    H H22N 0.3894(19) 0.2146(18) 0.1123(11) 0.039(4) Uiso . . 1.000
    H H21 0.57330 0.25470 0.48130 0.0320 Uiso calc R 1.000
    H H22 0.81210 0.20590 0.39070 0.0370 Uiso calc R 1.000
    H H23 0.79840 0.33180 0.23400 0.0340 Uiso calc R 1.000
    H H26 0.20540 0.58890 0.16150 0.0360 Uiso calc R 1.000
    H H27 -0.00570 0.38380 0.05650 0.0410 Uiso calc R 1.000
    H H28 0.11950 0.15250 0.02670 0.0370 Uiso calc R 1.000
    H H30A 0.47170 0.71520 0.22810 0.0570 Uiso calc R 1.000
    H H30B 0.61830 0.69770 0.30870 0.0570 Uiso calc R 1.000
    H H30C 0.43790 0.64010 0.32610 0.0570 Uiso calc R 1.000
    H H31A 0.64370 0.42070 0.08640 0.0570 Uiso calc R 1.000
    H H31B 0.74620 0.56090 0.16360 0.0570 Uiso calc R 1.000
    H H31C 0.60000 0.58470 0.08510 0.0570 Uiso calc R 1.000
loop_
    _atom_site_aniso_label
    _atom_site_aniso_U_11
    _atom_site_aniso_U_22
    _atom_site_aniso_U_33
    _atom_site_aniso_U_12
    _atom_site_aniso_U_13
    _atom_site_aniso_U_23
    N1 0.0216(5) 0.0271(5) 0.0262(5) 0.0050(4) 0.0023(4) 0.0045(4)
    N2 0.0249(5) 0.0242(5) 0.0266(5) 0.0033(4) 0.0039(4) 0.0051(4)
    C1 0.0204(6) 0.0265(6) 0.0442(7) 0.0037(5) 0.0068(5) -0.0019(5)
    C2 0.0263(6) 0.0400(7) 0.0321(6) -0.0005(5) 0.0080(5) -0.0090(5)
    C3 0.0269(6) 0.0430(8) 0.0231(6) 0.0032(5) 0.0050(4) 0.0058(5)
    C4 0.0187(5) 0.0285(6) 0.0244(5) 0.0045(4) 0.0055(4) 0.0068(4)
    C5 0.0244(5) 0.0184(5) 0.0258(5) 0.0029(4) 0.0035(4) 0.0059(4)
    C6 0.0395(7) 0.0234(6) 0.0267(6) 0.0030(5) 0.0002(5) 0.0024(5)
    C7 0.0553(9) 0.0276(7) 0.0283(6) 0.0115(6) 0.0169(6) 0.0051(5)
    C8 0.0332(7) 0.0269(6) 0.0402(7) 0.0104(5) 0.0174(5) 0.0116(5)
    C9 0.0270(6) 0.0264(6) 0.0312(6) 0.0027(5) 0.0094(5) 0.0071(5)
    C10 0.0282(7) 0.0395(8) 0.0639(10) -0.0074(6) 0.0111(6) -0.0107(7)
    C11 0.0672(11) 0.0390(8) 0.0518(9) 0.0195(7) 0.0325(8) 0.0256(7)
    N21 0.0186(5) 0.0288(5) 0.0227(5) 0.0038(4) 0.0016(4) 0.0060(4)
    N22 0.0289(5) 0.0225(5) 0.0239(5) 0.0058(4) -0.0029(4) 0.0043(4)
    C21 0.0248(6) 0.0302(6) 0.0236(5) 0.0013(5) -0.0040(4) 0.0087(5)
    C22 0.0238(6) 0.0332(7) 0.0360(7) 0.0079(5) -0.0029(5) 0.0085(5)
    C23 0.0211(6) 0.0336(7) 0.0292(6) 0.0037(5) 0.0037(4) 0.0047(5)
    C24 0.0211(5) 0.0237(6) 0.0209(5) 0.0000(4) -0.0003(4) 0.0034(4)
    C25 0.0283(6) 0.0221(6) 0.0186(5) 0.0039(4) 0.0003(4) 0.0055(4)
    C26 0.0349(7) 0.0250(6) 0.0308(6) 0.0094(5) -0.0012(5) 0.0074(5)
    C27 0.0289(6) 0.0382(7) 0.0347(7) 0.0056(5) -0.0074(5) 0.0115(6)
    C28 0.0317(6) 0.0303(6) 0.0267(6) -0.0010(5) -0.0080(5) 0.0063(5)
    C29 0.0275(6) 0.0242(6) 0.0223(5) 0.0002(4) -0.0014(4) 0.0057(4)
    C30 0.0508(8) 0.0234(6) 0.0354(7) 0.0030(6) -0.0115(6) 0.0029(5)
    C31 0.0351(7) 0.0476(8) 0.0315(6) -0.0054(6) 0.0023(5) 0.0163(6)
_geom_special_details
;
Bond distances, angles <i>etc</i>. have been calculated using the rounded
fractional coordinates. All su's are estimated from the variances of the
(full) variance-covariance matrix. The cell e.s.d.'s are taken into account in
the estimation of distances, angles and torsion angles
;
loop_
    _geom_bond_atom_site_label_1
    _geom_bond_atom_site_label_2
    _geom_bond_site_symmetry_1
    _geom_bond_site_symmetry_2
    _geom_bond_distance
    _geom_bond_publ_flag
    N1 C1 . . 1.3724(17) no
    N1 C4 . . 1.3705(16) no
    N2 C5 . . 1.3739(16) no
    N2 C8 . . 1.3655(17) no
    N1 H1N . . 0.858(17) no
    N2 H2N . . 0.856(16) no
    N21 C21 . . 1.3704(16) no
    N21 C24 . . 1.3720(14) no
    N22 C25 . . 1.3712(15) no
    N22 C28 . . 1.3750(17) no
    N21 H21N . . 0.875(16) no
    N22 H22N . . 0.863(16) no
    C1 C2 . . 1.3626(19) no
    C2 C3 . . 1.413(2) no
    C3 C4 . . 1.3781(17) no
    C4 C9 . . 1.5118(17) no
    C5 C6 . . 1.3757(17) no
    C5 C9 . . 1.5115(17) no
    C6 C7 . . 1.413(2) no
    C7 C8 . . 1.3654(19) no
    C9 C11 . . 1.541(2) no
    C9 C10 . . 1.544(2) no
    C1 H1 . . 0.9500 no
    C2 H2 . . 0.9500 no
    C3 H3 . . 0.9500 no
    C6 H6 . . 0.9500 no
    C7 H7 . . 0.9500 no
    C8 H8 . . 0.9500 no
    C10 H10C . . 0.9800 no
    C10 H10B . . 0.9800 no
    C10 H10A . . 0.9800 no
    C11 H11B . . 0.9800 no
    C11 H11A . . 0.9800 no
    C11 H11C . . 0.9800 no
    C21 C22 . . 1.3683(18) no
    C22 C23 . . 1.4186(18) no
    C23 C24 . . 1.3750(17) no
    C24 C29 . . 1.5170(16) no
    C25 C29 . . 1.5192(17) no
    C25 C26 . . 1.3744(18) no
    C26 C27 . . 1.4211(19) no
    C27 C28 . . 1.3612(19) no
    C29 C31 . . 1.5421(18) no
    C29 C30 . . 1.5373(18) no
    C21 H21 . . 0.9500 no
    C22 H22 . . 0.9500 no
    C23 H23 . . 0.9500 no
    C26 H26 . . 0.9500 no
    C27 H27 . . 0.9500 no
    C28 H28 . . 0.9500 no
    C30 H30A . . 0.9800 no
    C30 H30B . . 0.9800 no
    C30 H30C . . 0.9800 no
    C31 H31A . . 0.9800 no
    C31 H31B . . 0.9800 no
    C31 H31C . . 0.9800 no
loop_
    _geom_angle_atom_site_label_1
    _geom_angle_atom_site_label_2
    _geom_angle_atom_site_label_3
    _geom_angle_site_symmetry_1
    _geom_angle_site_symmetry_2
    _geom_angle_site_symmetry_3
    _geom_angle
    _geom_angle_publ_flag
    C1 N1 C4 . . . 109.93(10) no
    C5 N2 C8 . . . 110.24(10) no
    C1 N1 H1N . . . 123.9(11) no
    C4 N1 H1N . . . 126.1(11) no
    C5 N2 H2N . . . 126.5(11) no
    C8 N2 H2N . . . 123.1(11) no
    C21 N21 C24 . . . 110.16(10) no
    C25 N22 C28 . . . 110.04(10) no
    C21 N21 H21N . . . 123.5(9) no
    C24 N21 H21N . . . 126.3(9) no
    C28 N22 H22N . . . 123.0(11) no
    C25 N22 H22N . . . 126.8(11) no
    N1 C1 C2 . . . 107.93(12) no
    C1 C2 C3 . . . 107.31(12) no
    C2 C3 C4 . . . 108.08(11) no
    C3 C4 C9 . . . 130.99(12) no
    N1 C4 C9 . . . 122.17(10) no
    N1 C4 C3 . . . 106.75(11) no
    N2 C5 C6 . . . 106.70(11) no
    C6 C5 C9 . . . 131.40(11) no
    N2 C5 C9 . . . 121.74(10) no
    C5 C6 C7 . . . 107.85(11) no
    C6 C7 C8 . . . 107.59(12) no
    N2 C8 C7 . . . 107.61(12) no
    C4 C9 C5 . . . 111.44(10) no
    C10 C9 C11 . . . 109.12(12) no
    C5 C9 C10 . . . 109.09(10) no
    C5 C9 C11 . . . 108.66(11) no
    C4 C9 C10 . . . 109.10(11) no
    C4 C9 C11 . . . 109.41(10) no
    N1 C1 H1 . . . 126.00 no
    C2 C1 H1 . . . 126.00 no
    C3 C2 H2 . . . 126.00 no
    C1 C2 H2 . . . 126.00 no
    C4 C3 H3 . . . 126.00 no
    C2 C3 H3 . . . 126.00 no
    C7 C6 H6 . . . 126.00 no
    C5 C6 H6 . . . 126.00 no
    C6 C7 H7 . . . 126.00 no
    C8 C7 H7 . . . 126.00 no
    N2 C8 H8 . . . 126.00 no
    C7 C8 H8 . . . 126.00 no
    C9 C10 H10A . . . 109.00 no
    C9 C10 H10B . . . 109.00 no
    C9 C10 H10C . . . 109.00 no
    H10B C10 H10C . . . 110.00 no
    H10A C10 H10C . . . 109.00 no
    H10A C10 H10B . . . 109.00 no
    C9 C11 H11C . . . 109.00 no
    H11A C11 H11B . . . 109.00 no
    H11A C11 H11C . . . 109.00 no
    H11B C11 H11C . . . 109.00 no
    C9 C11 H11B . . . 109.00 no
    C9 C11 H11A . . . 109.00 no
    N21 C21 C22 . . . 107.86(11) no
    C21 C22 C23 . . . 107.02(11) no
    C22 C23 C24 . . . 108.20(11) no
    C23 C24 C29 . . . 131.63(10) no
    N21 C24 C23 . . . 106.75(10) no
    N21 C24 C29 . . . 121.55(10) no
    N22 C25 C29 . . . 121.59(11) no
    C26 C25 C29 . . . 131.53(11) no
    N22 C25 C26 . . . 106.79(10) no
    C25 C26 C27 . . . 108.09(11) no
    C26 C27 C28 . . . 107.19(12) no
    N22 C28 C27 . . . 107.89(11) no
    C25 C29 C31 . . . 109.40(10) no
    C30 C29 C31 . . . 108.82(11) no
    C25 C29 C30 . . . 109.04(10) no
    C24 C29 C25 . . . 110.94(10) no
    C24 C29 C30 . . . 109.35(10) no
    C24 C29 C31 . . . 109.26(10) no
    N21 C21 H21 . . . 126.00 no
    C22 C21 H21 . . . 126.00 no
    C21 C22 H22 . . . 126.00 no
    C23 C22 H22 . . . 127.00 no
    C22 C23 H23 . . . 126.00 no
    C24 C23 H23 . . . 126.00 no
    C25 C26 H26 . . . 126.00 no
    C27 C26 H26 . . . 126.00 no
    C26 C27 H27 . . . 126.00 no
    C28 C27 H27 . . . 126.00 no
    N22 C28 H28 . . . 126.00 no
    C27 C28 H28 . . . 126.00 no
    C29 C30 H30A . . . 109.00 no
    C29 C30 H30B . . . 109.00 no
    C29 C30 H30C . . . 109.00 no
    H30A C30 H30B . . . 110.00 no
    H30A C30 H30C . . . 109.00 no
    H30B C30 H30C . . . 109.00 no
    C29 C31 H31A . . . 109.00 no
    C29 C31 H31B . . . 109.00 no
    C29 C31 H31C . . . 109.00 no
    H31A C31 H31B . . . 109.00 no
    H31A C31 H31C . . . 110.00 no
    H31B C31 H31C . . . 109.00 no
loop_
    _geom_torsion_atom_site_label_1
    _geom_torsion_atom_site_label_2
    _geom_torsion_atom_site_label_3
    _geom_torsion_atom_site_label_4
    _geom_torsion_site_symmetry_1
    _geom_torsion_site_symmetry_2
    _geom_torsion_site_symmetry_3
    _geom_torsion_site_symmetry_4
    _geom_torsion
    _geom_torsion_publ_flag
    C4 N1 C1 C2 . . . . 0.14(14) no
    C1 N1 C4 C3 . . . . -0.25(13) no
    C1 N1 C4 C9 . . . . 176.69(11) no
    C8 N2 C5 C6 . . . . 0.67(14) no
    C8 N2 C5 C9 . . . . 176.51(11) no
    C5 N2 C8 C7 . . . . -0.63(14) no
    C21 N21 C24 C29 . . . . -177.09(10) no
    C24 N21 C21 C22 . . . . -0.03(13) no
    C21 N21 C24 C23 . . . . 0.15(13) no
    C28 N22 C25 C26 . . . . -0.63(13) no
    C28 N22 C25 C29 . . . . -177.43(10) no
    C25 N22 C28 C27 . . . . 0.54(14) no
    N1 C1 C2 C3 . . . . 0.02(14) no
    C1 C2 C3 C4 . . . . -0.17(15) no
    C2 C3 C4 C9 . . . . -176.31(12) no
    C2 C3 C4 N1 . . . . 0.25(14) no
    N1 C4 C9 C5 . . . . 60.57(15) no
    N1 C4 C9 C11 . . . . -179.26(11) no
    C3 C4 C9 C5 . . . . -123.33(14) no
    N1 C4 C9 C10 . . . . -59.95(15) no
    C3 C4 C9 C11 . . . . -3.15(19) no
    C3 C4 C9 C10 . . . . 116.16(15) no
    N2 C5 C9 C4 . . . . 49.85(15) no
    C9 C5 C6 C7 . . . . -175.73(12) no
    N2 C5 C6 C7 . . . . -0.44(14) no
    C6 C5 C9 C4 . . . . -135.46(13) no
    N2 C5 C9 C10 . . . . 170.37(11) no
    N2 C5 C9 C11 . . . . -70.77(14) no
    C6 C5 C9 C10 . . . . -14.94(19) no
    C6 C5 C9 C11 . . . . 103.92(15) no
    C5 C6 C7 C8 . . . . 0.07(16) no
    C6 C7 C8 N2 . . . . 0.34(15) no
    N21 C21 C22 C23 . . . . -0.10(15) no
    C21 C22 C23 C24 . . . . 0.19(15) no
    C22 C23 C24 N21 . . . . -0.21(14) no
    C22 C23 C24 C29 . . . . 176.64(12) no
    N21 C24 C29 C25 . . . . -63.67(14) no
    N21 C24 C29 C30 . . . . 56.63(15) no
    N21 C24 C29 C31 . . . . 175.64(11) no
    C23 C24 C29 C25 . . . . 119.88(14) no
    C23 C24 C29 C30 . . . . -119.82(14) no
    C23 C24 C29 C31 . . . . -0.82(18) no
    N22 C25 C26 C27 . . . . 0.48(13) no
    C29 C25 C26 C27 . . . . 176.83(12) no
    N22 C25 C29 C24 . . . . -47.82(14) no
    N22 C25 C29 C30 . . . . -168.30(10) no
    N22 C25 C29 C31 . . . . 72.79(14) no
    C26 C25 C29 C24 . . . . 136.28(13) no
    C26 C25 C29 C30 . . . . 15.80(17) no
    C26 C25 C29 C31 . . . . -103.11(15) no
    C25 C26 C27 C28 . . . . -0.16(14) no
    C26 C27 C28 N22 . . . . -0.23(14) no
data_global
_journal_date_recd_electronic     2009-12-18
_journal_date_accepted     2009-12-19
_journal_name_full     'Acta Crystallographica, Section E'
_journal_year     2010
_journal_volume     66
_journal_issue      2
_journal_page_first     o392
_journal_page_last     o392
_journal_paper_category     QO
_journal_coeditor_code     IS2506
_publ_contact_author_name     'Reinhard Neier'
_publ_contact_author_address
;
Institute of Chemistry
University of Neuch\^atel
rue Emile-Argand 11
2009 Neuch\^atel
Switzerland
;
_publ_contact_author_email     'reinhard.neier@unine.ch'
_publ_contact_author_fax     '+41327182511'
_publ_contact_author_phone     '+41327182400'
_publ_section_title
;
<i>meso</i>-Dimethylbis(pyrrol-2-yl)methane
;
loop_
    _publ_author_name
    _publ_author_footnote
    _publ_author_address
    'Journot, Guillaume' .
;
Institute of Chemistry
University of Neuch\^atel
rue Emile-Argand 11
2009 Neuch\^atel
Switzerland
;
    'Neier, Reinhard' .
;
Institute of Chemistry
University of Neuch\^atel
rue Emile-Argand 11
2009 Neuch\^atel
Switzerland
;
    'Stoeckli-Evans, Helen' .
;
Institute of Physics
University of Neuch\^atel
rue Emile-Argand 11
2009 Neuch\^atel
Switzerland
;
_publ_section_synopsis     .
