# Supplementary material for: 2,2′-(Propane-2,2-di­yl)bis­(1H-pyrrole)
Source: Acta Crystallogr Sect E Struct Rep Online. 2010 Jan 16;66(Pt 2):o392. doi: 10.1107/S1600536809054701 (PMC2979882; doi:10.1107/S1600536809054701)
Supplement: Supplementary file 2 [file e-66-0o392-Isup2.hkl]

# 
# h,k,l, Fc-squared, Fo-squared, sigma(Fo-squared) and status flag 
# 
data_I
_shelx_title ' GJ-089  IPDS2 -100DEGC' 
_shelx_refln_list_code          4 
_shelx_F_calc_maximum       99.81 
_exptl_crystal_F_000       376.00 
_reflns_d_resolution_high  0.7289 
 
loop_ 
 _symmetry_equiv_pos_as_xyz 
 'x, y, z' 
 '-x, -y, -z' 
 
_cell_length_a     8.4554 
_cell_length_b     9.2001 
_cell_length_c    13.2274 
_cell_angle_alpha  99.802 
_cell_angle_beta   95.321 
_cell_angle_gamma  97.328 
 
_shelx_F_squared_multiplier     1.000 
 
loop_ 
 _refln_index_h 
 _refln_index_k 
 _refln_index_l 
 _refln_F_squared_calc 
 _refln_F_squared_meas 
 _refln_F_squared_sigma 
 _refln_observed_status 
   1   0   0     1017.13     1012.89     13.70 o 
   2   0   0      318.33      353.02      7.87 o 
   3   0   0     3018.81     3110.98    132.96 o 
   4   0   0      469.75      482.53      4.45 o 
   5   0   0        7.54        7.45      3.13 o 
   6   0   0       81.44       78.38      3.34 o 
   7   0   0        0.15        3.67      2.56 o 
   8   0   0      184.01      172.50      3.37 o 
   9   0   0       77.61       72.72      3.33 o 
  10   0   0        0.58        1.64      2.75 o 
  11   0   0       24.55       24.68      4.41 o 
 -11   1   0       35.10       43.79      5.26 o 
 -10   1   0        0.30        1.62      3.46 o 
  -9   1   0        1.49       -1.38      4.48 o 
  -8   1   0       22.70       26.08      6.33 o 
  -7   1   0      339.58      325.68      5.43 o 
  -6   1   0       97.20       98.52      2.93 o 
  -5   1   0      342.14      368.00      5.50 o 
  -4   1   0        1.33        3.07      3.11 o 
  -3   1   0      325.70      303.04      4.39 o 
  -2   1   0     2077.10     2078.06     10.98 o 
  -1   1   0     3081.98     2905.89     58.71 o 
   0   1   0       70.20       67.45      4.84 o 
   1   1   0      383.98      375.76      6.33 o 
   2   1   0     3053.89     3143.35     51.42 o 
   3   1   0      494.12      518.33     11.63 o 
   4   1   0       11.84       12.37      2.67 o 
   5   1   0     1224.53     1267.97      6.15 o 
   6   1   0       11.48       12.82      3.14 o 
   7   1   0       22.11       23.43      2.77 o 
   8   1   0        4.08        6.34      2.87 o 
   9   1   0        6.10       10.23      2.74 o 
  10   1   0       43.82       39.89      3.71 o 
  11   1   0        4.35        6.56      3.64 o 
 -11   2   0       14.17       11.27      4.83 o 
 -10   2   0       21.89       19.97      6.54 o 
  -9   2   0        0.17        1.59      2.68 o 
  -8   2   0      347.10      321.26      6.08 o 
  -7   2   0       67.50       62.98      3.04 o 
  -6   2   0       74.00       81.03      2.60 o 
  -5   2   0      603.49      617.00      4.57 o 
  -4   2   0       53.57       46.05      3.34 o 
  -3   2   0       40.76       35.64      2.79 o 
  -2   2   0      151.85      136.57      3.55 o 
  -1   2   0     3450.43     3131.29     78.08 o 
   0   2   0      242.16      238.00      4.31 o 
   1   2   0        2.99        4.16      2.50 o 
   2   2   0     1353.88     1340.31     13.43 o 
   3   2   0        0.66       -1.16      3.04 o 
   4   2   0       75.03       72.15      3.39 o 
   5   2   0       63.95       57.32      2.38 o 
   6   2   0       11.18       13.66      3.18 o 
   7   2   0      185.33      176.65      4.54 o 
   8   2   0        9.79       15.63      3.14 o 
   9   2   0       36.05       32.37      2.88 o 
  10   2   0        0.76       -0.84      3.21 o 
 -11   3   0       24.10       21.17      3.56 o 
 -10   3   0        5.41        9.97      3.42 o 
  -9   3   0        7.95       10.38      4.72 o 
  -8   3   0      126.93      120.38      4.29 o 
  -7   3   0       22.90       21.45      3.31 o 
  -6   3   0       21.29       28.08      3.16 o 
  -5   3   0       97.45      111.90      3.55 o 
  -4   3   0      220.10      219.58      3.54 o 
  -3   3   0       31.62       32.42      3.34 o 
  -2   3   0      357.47      342.53     11.80 o 
  -1   3   0     1407.22     1298.32      7.50 o 
   0   3   0     1215.83     1150.86      6.80 o 
   1   3   0       88.27       80.41      2.91 o 
   2   3   0      478.31      450.19      9.78 o 
   3   3   0       63.29       67.52      2.86 o 
   4   3   0       25.18       33.37      2.29 o 
   5   3   0      247.45      244.71      8.86 o 
   6   3   0       69.46       61.08      2.82 o 
   7   3   0       91.84       87.63      2.70 o 
   8   3   0        0.00       -3.09      3.09 o 
   9   3   0       50.98       48.98      3.77 o 
  10   3   0       33.76       31.59      3.44 o 
 -11   4   0        1.02        3.10      3.56 o 
 -10   4   0       21.84       31.67      5.28 o 
  -9   4   0        6.07       12.38      3.24 o 
  -8   4   0        7.80        7.47      4.45 o 
  -7   4   0       65.57       64.64      2.89 o 
  -6   4   0       53.89       58.73      2.82 o 
  -5   4   0        0.31        2.62      2.11 o 
  -4   4   0       34.04       41.12      3.27 o 
  -3   4   0      450.24      440.40     20.69 o 
  -2   4   0        9.88       11.10      3.10 o 
  -1   4   0     1276.56     1284.66      6.72 o 
   0   4   0       13.19       14.24      2.43 o 
   1   4   0      137.60      139.59      4.36 o 
   2   4   0       69.73       66.44      2.60 o 
   3   4   0        0.20       -0.13      2.17 o 
   4   4   0       17.92       16.18      2.54 o 
   5   4   0        9.87        8.12      2.11 o 
   6   4   0        9.33        9.61      2.43 o 
   7   4   0       53.93       50.72      2.99 o 
   8   4   0        0.00        1.49      3.58 o 
   9   4   0       41.75       47.40      3.30 o 
  10   4   0       12.97       15.61      3.19 o 
 -11   5   0        1.33        1.37      4.25 o 
 -10   5   0       17.49       16.67      7.42 o 
  -9   5   0       11.10       23.96      9.31 o 
  -8   5   0        0.25       -0.34      3.62 o 
  -7   5   0       80.83       72.97      2.98 o 
  -6   5   0       22.03       26.37      2.67 o 
  -5   5   0       33.03       25.18      2.61 o 
  -4   5   0        3.95        4.78      2.99 o 
  -3   5   0       66.92       69.04      2.80 o 
  -2   5   0       38.32       31.74      2.61 o 
  -1   5   0       32.53       35.48      2.52 o 
   0   5   0       10.80       14.25      2.35 o 
   1   5   0       10.70        4.88      2.99 o 
   2   5   0      464.26      475.27     20.58 o 
   3   5   0      264.93      268.53      5.43 o 
   4   5   0      145.00      143.89      4.20 o 
   5   5   0        0.00        1.12      2.68 o 
   6   5   0       45.77       38.59      2.37 o 
   7   5   0        1.93        5.25      3.12 o 
   8   5   0        9.99        9.05      2.81 o 
   9   5   0        0.59       -2.94      2.94 o 
 -10   6   0        1.02        0.81      3.40 o 
  -9   6   0       91.68       90.23      4.71 o 
  -8   6   0       32.36       35.19      5.59 o 
  -7   6   0       36.98       39.04      4.26 o 
  -6   6   0       85.06       86.27      3.08 o 
  -5   6   0       10.74       12.94      2.60 o 
  -4   6   0       38.04       35.02      3.22 o 
  -3   6   0       96.62       87.13      2.51 o 
  -2   6   0      166.15      159.32      3.14 o 
  -1   6   0       35.58       44.18      2.67 o 
   0   6   0        4.72        5.22      2.74 o 
   1   6   0      106.29       95.77      2.82 o 
   2   6   0        7.04        4.03      2.57 o 
   3   6   0      330.93      315.22     10.32 o 
   4   6   0      193.53      183.84      3.70 o 
   5   6   0       20.15       22.25      2.39 o 
   6   6   0        0.20        0.05      3.13 o 
   7   6   0        0.01       -3.04      3.33 o 
   8   6   0        9.67        5.57      3.77 o 
   9   6   0        5.72        8.80      4.21 o 
 -10   7   0       19.42       16.38      3.99 o 
  -9   7   0       34.25       30.55      5.46 o 
  -8   7   0        0.50        5.34      3.04 o 
  -7   7   0       78.07       88.97      6.45 o 
  -6   7   0      139.42      132.63      6.53 o 
  -5   7   0       88.87       77.41      3.06 o 
  -4   7   0      407.49      372.03      9.22 o 
  -3   7   0       76.48       71.96      3.72 o 
  -2   7   0      486.45      448.87      4.35 o 
  -1   7   0       15.21       15.27      2.80 o 
   0   7   0        0.63        1.91      2.36 o 
   1   7   0       15.32       18.98      2.76 o 
   2   7   0       76.18       74.85      3.07 o 
   3   7   0       82.54       83.40      3.59 o 
   4   7   0       28.97       31.78      3.64 o 
   5   7   0        0.24        2.42      2.95 o 
   6   7   0      182.40      162.59      6.56 o 
   7   7   0       16.59       19.93      3.93 o 
   8   7   0        0.44        3.25      3.64 o 
  -9   8   0        1.47        0.45      3.75 o 
  -8   8   0       30.33       26.58      3.69 o 
  -7   8   0       14.99       11.00      4.12 o 
  -6   8   0       14.84       15.62      3.80 o 
  -5   8   0      132.62      125.21      6.67 o 
  -4   8   0       21.26       15.28      3.52 o 
  -3   8   0      423.36      430.62      4.56 o 
  -2   8   0       10.82        8.94      2.45 o 
  -1   8   0        4.99        6.37      3.04 o 
   0   8   0      531.00      528.85     18.53 o 
   1   8   0        0.57        1.22      3.44 o 
   2   8   0       44.48       40.09      3.00 o 
   3   8   0      224.93      222.19      7.23 o 
   4   8   0       62.63       55.26      3.35 o 
   5   8   0        2.52        9.00      4.11 o 
   6   8   0       14.87       12.59      4.45 o 
   7   8   0        0.20       -1.49      4.04 o 
  -9   9   0       46.53       48.56      4.40 o 
  -8   9   0        7.08       10.77      6.58 o 
  -7   9   0       31.32       31.97      4.41 o 
  -6   9   0        9.64       11.83      2.92 o 
  -5   9   0        7.37       12.95      3.86 o 
  -4   9   0       19.21       15.37      3.81 o 
  -3   9   0       40.97       43.74      2.73 o 
  -2   9   0        1.57        1.22      3.11 o 
  -1   9   0       14.95       15.96      2.37 o 
   0   9   0       18.40       21.85      2.95 o 
   1   9   0        7.36        9.91      2.99 o 
   2   9   0       13.76       13.91      3.17 o 
   3   9   0       66.64       63.32      3.49 o 
   4   9   0       25.38       22.02      3.56 o 
   5   9   0       50.54       58.85      3.81 o 
   6   9   0        1.63        1.18      3.37 o 
  -8  10   0        1.35        2.43      3.87 o 
  -7  10   0       24.98       25.91      3.43 o 
  -6  10   0        0.17        0.19      3.64 o 
  -5  10   0       39.05       42.40      4.34 o 
  -4  10   0       14.17       16.31      3.38 o 
  -3  10   0       53.88       56.04      3.46 o 
  -2  10   0       30.30       33.54      3.25 o 
  -1  10   0      203.59      225.31      3.91 o 
   0  10   0        4.38        2.76      3.24 o 
   1  10   0        0.62        6.59      2.85 o 
   2  10   0       95.92      104.03      4.24 o 
   3  10   0        0.02       -4.42      4.42 o 
   4  10   0        2.08        6.64      4.29 o 
   5  10   0       29.29       27.63      4.16 o 
  -6  11   0        1.34        4.78      4.05 o 
  -5  11   0        5.39        6.12      4.10 o 
  -4  11   0        6.35       12.33      3.37 o 
  -3  11   0        1.56        7.11      3.28 o 
  -2  11   0        0.71        1.97      4.70 o 
  -1  11   0       24.70       35.42      3.60 o 
   0  11   0        1.27        4.49      3.54 o 
   1  11   0        1.86       -1.88      4.52 o 
   2  11   0       20.49       25.19     10.98 o 
   3  11   0       17.76       15.61      4.99 o 
  -4  12   0        2.22        5.18      3.46 o 
  -3  12   0       16.44       12.73      3.61 o 
  -2  12   0        9.22       14.76      5.71 o 
  -1  12   0       18.28       10.25      5.03 o 
   0  12   0        1.36       -0.17      4.98 o 
   1  12   0        0.00        0.08      5.07 o 
  -1 -12   1        9.50        8.93      3.62 o 
   0 -12   1        0.09        3.14      4.01 o 
   1 -12   1        0.47        1.66      7.45 o 
   2 -12   1        1.16       -0.61      3.45 o 
   3 -12   1        2.10        7.41      3.43 o 
   4 -12   1        0.36       -0.05      3.80 o 
  -4 -11   1        4.01        4.14      5.28 o 
  -3 -11   1        9.83        8.78      4.80 o 
  -2 -11   1        8.60        9.14      3.62 o 
  -1 -11   1        4.67       -3.14      3.70 o 
   0 -11   1        1.65        5.31      3.64 o 
   1 -11   1        5.02        6.45      3.60 o 
   2 -11   1       87.46      108.52      4.37 o 
   3 -11   1        0.64        2.68      2.86 o 
   4 -11   1       14.28       13.54      2.90 o 
   5 -11   1        4.89        0.93      3.08 o 
   6 -11   1        0.76        3.64      3.56 o 
  -5 -10   1       32.30       32.84      3.58 o 
  -4 -10   1        0.78       -1.63      4.64 o 
  -3 -10   1        7.52       10.99      4.40 o 
  -2 -10   1        6.97        5.15      3.37 o 
  -1 -10   1        0.06        3.35      4.55 o 
   0 -10   1        0.40        4.64      7.25 o 
   1 -10   1       19.45       13.16      2.79 o 
   2 -10   1       17.52       19.91      3.77 o 
   3 -10   1      172.96      180.00      4.21 o 
   4 -10   1       24.85       28.99      2.77 o 
   5 -10   1        6.86        9.23      3.08 o 
   6 -10   1        6.35       12.30      3.63 o 
   7 -10   1        2.01       -0.56      3.28 o 
   8 -10   1       11.28       12.81      3.31 o 
  -6  -9   1        0.65        4.07      3.98 o 
  -5  -9   1        5.51        6.88      3.17 o 
  -4  -9   1       23.59       26.13      4.18 o 
  -3  -9   1       39.84       38.58      3.35 o 
  -2  -9   1        9.14        9.38      2.66 o 
  -1  -9   1        0.00       -0.33      3.59 o 
   0  -9   1        5.11        4.85      2.95 o 
   1  -9   1       17.93       14.54      3.10 o 
   2  -9   1       81.32       82.82      2.40 o 
   3  -9   1      118.85      124.35      8.94 o 
   4  -9   1        1.27       -1.49      3.78 o 
   5  -9   1        3.80        1.42      3.92 o 
   6  -9   1       22.86       21.43      3.37 o 
   7  -9   1        9.21       12.99      4.34 o 
   8  -9   1        2.03        8.66      4.66 o 
   9  -9   1       21.88       25.27      4.28 o 
  -7  -8   1       30.52       31.81      5.65 o 
  -6  -8   1       14.44       18.31      5.00 o 
  -5  -8   1       62.94       63.03      4.14 o 
  -4  -8   1       30.49       28.90      3.90 o 
  -3  -8   1       43.64       46.26      3.70 o 
  -2  -8   1      374.33      351.23      4.02 o 
  -1  -8   1       32.57       26.98      2.99 o 
   0  -8   1       57.57       58.61      3.12 o 
   1  -8   1      119.73      118.37      2.88 o 
   2  -8   1      195.09      191.00      7.75 o 
   3  -8   1       27.67       34.30      3.50 o 
   4  -8   1        6.28        9.37      2.88 o 
   5  -8   1      109.63      107.98      3.43 o 
   6  -8   1        3.75        2.45      2.70 o 
   7  -8   1        3.83        2.02      4.06 o 
   8  -8   1       67.17       67.61      5.91 o 
   9  -8   1        0.03       -2.84      3.81 o 
  -8  -7   1       54.03       56.34      3.72 o 
  -7  -7   1       39.93       42.74      3.09 o 
  -6  -7   1        1.75        3.32      2.87 o 
  -5  -7   1       16.27       14.31      3.10 o 
  -4  -7   1       31.81       30.03      3.00 o 
  -3  -7   1      100.04       91.36      3.13 o 
  -2  -7   1       15.28       13.51      4.33 o 
  -1  -7   1        5.91        5.22      3.28 o 
   0  -7   1      156.38      141.12      3.19 o 
   1  -7   1      144.07      136.48      5.63 o 
   2  -7   1       10.84       16.83      3.34 o 
   3  -7   1        9.60        6.30      3.22 o 
   4  -7   1       78.65       82.56      4.18 o 
   5  -7   1       27.48       27.21      3.38 o 
   6  -7   1      130.43      124.17      3.38 o 
   7  -7   1      341.50      321.76      9.93 o 
   8  -7   1       76.69       77.23      4.21 o 
   9  -7   1       11.13       17.10      3.26 o 
  10  -7   1       77.24       73.36      8.66 o 
  -9  -6   1        5.66       10.34      3.59 o 
  -8  -6   1      100.48       98.58      3.39 o 
  -7  -6   1        0.07       -2.61      3.04 o 
  -6  -6   1        1.35        0.17      2.75 o 
  -5  -6   1        2.21        5.52      2.60 o 
  -4  -6   1       24.42       29.88      2.53 o 
  -3  -6   1        1.35        2.63      2.68 o 
  -2  -6   1       69.17       71.48      2.88 o 
  -1  -6   1        1.35        2.82      2.99 o 
   0  -6   1       53.50       69.58      2.92 o 
   1  -6   1      113.16      114.69      5.65 o 
   2  -6   1      186.81      192.15      5.26 o 
   3  -6   1        0.02        2.20      2.12 o 
   4  -6   1       57.97       49.04      5.62 o 
   5  -6   1        6.22        6.10      2.68 o 
   6  -6   1      245.52      233.79     11.87 o 
   7  -6   1        0.07       -2.71      3.64 o 
   8  -6   1       61.36       65.44      2.96 o 
   9  -6   1       44.42       44.67      3.64 o 
  10  -6   1        6.95        5.36      4.71 o 
  -9  -5   1       24.16       28.02      3.84 o 
  -8  -5   1       15.81       16.97      3.52 o 
  -7  -5   1        6.20        3.44      3.13 o 
  -6  -5   1      122.92      127.34      3.18 o 
  -5  -5   1       76.06       71.10      2.99 o 
  -4  -5   1        0.59        0.23      2.33 o 
  -3  -5   1      216.67      228.89      6.48 o 
  -2  -5   1       38.55       37.65      3.11 o 
  -1  -5   1      282.83      293.61     12.55 o 
   0  -5   1       65.80       69.92      4.53 o 
   1  -5   1       54.61       54.60      3.12 o 
   2  -5   1       95.42       94.95      3.90 o 
   3  -5   1       95.42       85.21      2.91 o 
   4  -5   1      283.55      273.97      5.21 o 
   5  -5   1       67.27       71.65      4.64 o 
   6  -5   1       11.39        7.73      3.62 o 
   7  -5   1       86.75       93.79      4.42 o 
   8  -5   1        1.72        1.05      3.08 o 
   9  -5   1       25.97       30.06      2.96 o 
  10  -5   1       39.96       41.85      3.37 o 
  11  -5   1        5.64        4.02      4.17 o 
 -10  -4   1       13.62       18.38      4.10 o 
  -9  -4   1       20.76       18.72      2.84 o 
  -8  -4   1       42.82       41.23      3.29 o 
  -7  -4   1        0.59        4.37      2.51 o 
  -6  -4   1      177.40      175.44      4.61 o 
  -5  -4   1       14.34       18.06      2.63 o 
  -4  -4   1        2.94        5.26      2.22 o 
  -3  -4   1       12.48       11.72      2.65 o 
  -2  -4   1      211.86      218.59      5.21 o 
  -1  -4   1       33.62       28.59      2.63 o 
   0  -4   1        4.44        1.42      2.76 o 
   1  -4   1      162.66      146.51      3.79 o 
   2  -4   1       11.96       13.48      2.59 o 
   3  -4   1      315.32      304.27      8.92 o 
   4  -4   1       50.63       52.59      2.74 o 
   5  -4   1       71.90       80.96      3.27 o 
   6  -4   1      193.01      176.39      5.39 o 
   7  -4   1       62.46       64.21      3.50 o 
   8  -4   1       12.27       13.46      3.07 o 
   9  -4   1       35.01       29.14      6.45 o 
  10  -4   1        7.68        8.37      3.66 o 
  11  -4   1        5.54        9.91      3.55 o 
 -10  -3   1       19.19       24.40      3.39 o 
  -9  -3   1       20.11       25.52      2.98 o 
  -8  -3   1       12.81       17.29      2.61 o 
  -7  -3   1        0.83       -1.52      2.82 o 
  -6  -3   1        0.01       -0.50      2.98 o 
  -5  -3   1       27.30       23.42      2.58 o 
  -4  -3   1       98.42      112.73      3.49 o 
  -3  -3   1       42.70       47.33      3.16 o 
  -2  -3   1        2.11        4.23      2.20 o 
  -1  -3   1      112.59      109.66      3.72 o 
   0  -3   1     1815.53     1681.72     66.17 o 
   1  -3   1      541.23      472.03      5.43 o 
   2  -3   1     1249.80     1185.32     16.28 o 
   3  -3   1      102.66       94.01      2.76 o 
   4  -3   1       11.15       16.82      3.26 o 
   5  -3   1       20.87       21.70      2.49 o 
   6  -3   1       26.76       23.76      2.31 o 
   7  -3   1       11.64       14.26      2.72 o 
   8  -3   1       69.98       75.97      7.56 o 
   9  -3   1        4.36        8.50      3.22 o 
  10  -3   1        0.22        1.23      3.48 o 
  11  -3   1       10.38        9.93      4.81 o 
 -11  -2   1       16.32       19.36      4.26 o 
 -10  -2   1        0.31       -0.40      3.17 o 
  -9  -2   1        0.58        0.67      6.93 o 
  -8  -2   1        0.31        8.86      6.13 o 
  -7  -2   1      319.24      301.82      8.83 o 
  -6  -2   1       24.35       16.21      3.21 o 
  -5  -2   1      401.05      419.95      3.92 o 
  -4  -2   1        7.64        5.32      3.16 o 
  -3  -2   1      312.84      312.82      9.12 o 
  -2  -2   1      801.86      777.96     11.22 o 
  -1  -2   1      167.21      165.82      4.15 o 
   0  -2   1      451.05      422.03      5.83 o 
   1  -2   1     3849.73     3664.66     90.79 o 
   2  -2   1     1777.15     1655.36      8.91 o 
   3  -2   1        0.05        0.05      3.13 o 
   4  -2   1      134.98      136.26      3.18 o 
   5  -2   1       50.09       49.65      3.22 o 
   6  -2   1       40.38       37.14      2.68 o 
   7  -2   1      133.19      126.90      3.10 o 
   8  -2   1        8.67       10.05      5.41 o 
   9  -2   1       11.59       10.17      3.18 o 
  10  -2   1        7.98        8.12      3.83 o 
  11  -2   1        4.40        8.21      3.47 o 
 -11  -1   1        2.58        7.65      3.56 o 
 -10  -1   1        1.08        3.69      3.55 o 
  -9  -1   1        0.25       -1.24      6.27 o 
  -8  -1   1       49.64       43.56      2.98 o 
  -7  -1   1       66.38       71.31      5.62 o 
  -6  -1   1       65.31       64.28      5.11 o 
  -5  -1   1       72.57       61.26      2.43 o 
  -4  -1   1     1645.10     1765.58     19.68 o 
  -3  -1   1       31.63       28.78      3.21 o 
  -2  -1   1       10.74       13.21      3.57 o 
  -1  -1   1       94.19       89.18      4.79 o 
   0  -1   1     2222.21     2125.22     49.49 o 
   1  -1   1     2348.19     2306.20     83.01 o 
   2  -1   1       13.98       18.16      2.94 o 
   3  -1   1      135.44      137.35      3.75 o 
   4  -1   1      713.22      777.72      5.21 o 
   5  -1   1       69.05       85.53      2.55 o 
   6  -1   1        7.20        5.72      4.79 o 
   7  -1   1      187.59      191.28      4.31 o 
   8  -1   1        3.63        9.08      2.84 o 
   9  -1   1      112.08      104.53      3.38 o 
  10  -1   1       24.70       26.41      2.71 o 
  11  -1   1        9.72        3.23      3.51 o 
 -11   0   1        2.68        6.44      4.64 o 
 -10   0   1       67.40       78.04      4.31 o 
  -9   0   1      130.15      120.15      3.41 o 
  -8   0   1       10.55        7.04      3.43 o 
  -7   0   1      495.56      497.99      8.78 o 
  -6   0   1       41.69       40.70      3.21 o 
  -5   0   1      784.43      771.15      5.18 o 
  -4   0   1      250.62      265.14      3.41 o 
  -3   0   1     2062.48     2004.61      8.52 o 
  -2   0   1     2367.83     2332.07     73.72 o 
  -1   0   1     1308.57     1245.96     29.43 o 
   0   0   1       39.04       36.55      4.99 o 
   1   0   1     6024.58     6027.69    104.87 o 
   2   0   1     2015.88     2081.96      9.97 o 
   3   0   1     1070.93     1129.49      6.77 o 
   4   0   1      233.79      240.22      3.63 o 
   5   0   1      626.84      676.99      6.37 o 
   6   0   1        0.12        4.03      2.51 o 
   7   0   1       64.17       66.69      2.86 o 
   8   0   1       24.46       24.31      3.53 o 
   9   0   1       41.35       42.19      2.86 o 
  10   0   1       92.69       95.94      3.33 o 
  11   0   1       18.59       15.87      3.24 o 
 -11   1   1        0.44       -1.81      4.82 o 
 -10   1   1       21.03       18.74      3.53 o 
  -9   1   1        0.04        5.65      3.75 o 
  -8   1   1        2.01        2.71      2.43 o 
  -7   1   1      227.29      222.45      3.35 o 
  -6   1   1      165.08      192.83      3.27 o 
  -5   1   1      335.39      365.83      3.84 o 
  -4   1   1      167.79      165.23      4.79 o 
  -3   1   1       38.23       39.21      2.76 o 
  -2   1   1      421.71      375.40     11.75 o 
  -1   1   1      727.39      648.36     17.45 o 
   0   1   1     2459.82     2379.07     24.45 o 
   1   1   1     3691.76     3528.32     50.32 o 
   2   1   1     5631.26     5653.07     59.58 o 
   3   1   1      337.20      358.80      7.90 o 
   4   1   1     1094.51     1277.66     24.58 o 
   5   1   1        7.57       12.08      2.58 o 
   6   1   1      103.55      108.11      3.44 o 
   7   1   1        1.27        3.70      2.74 o 
   8   1   1       14.72       19.27      2.29 o 
   9   1   1        9.81       16.94      5.81 o 
  10   1   1       18.84       19.45      2.83 o 
  11   1   1       11.49       10.45      4.21 o 
 -11   2   1        5.55        4.42      3.93 o 
 -10   2   1        3.78        8.97      3.41 o 
  -9   2   1       16.98       19.55      2.67 o 
  -8   2   1      307.27      294.83      3.65 o 
  -7   2   1      128.88      118.40      2.71 o 
  -6   2   1       97.10       94.15      2.65 o 
  -5   2   1      199.91      191.02      4.41 o 
  -4   2   1       91.07       81.09      3.74 o 
  -3   2   1      523.95      535.86     17.02 o 
  -2   2   1       24.32       22.12      4.71 o 
  -1   2   1      181.47      161.02      3.90 o 
   0   2   1     9962.10     9487.02    126.74 o 
   1   2   1       83.64       82.15      2.72 o 
   2   2   1      316.01      322.84      3.81 o 
   3   2   1      457.75      496.86      4.50 o 
   4   2   1      164.46      171.59      4.42 o 
   5   2   1        0.20        1.61      1.91 o 
   6   2   1       53.67       63.58      3.29 o 
   7   2   1        4.18        7.48      2.13 o 
   8   2   1        0.03       -1.37      2.57 o 
   9   2   1        8.40        9.34      5.65 o 
  10   2   1        2.32       -0.58      2.97 o 
 -11   3   1       13.96        9.65      4.88 o 
 -10   3   1        0.66       -2.04      3.45 o 
  -9   3   1       13.91       11.30      3.11 o 
  -8   3   1      139.48      123.39      3.96 o 
  -7   3   1        3.96        8.72      2.77 o 
  -6   3   1       22.85       21.09      3.19 o 
  -5   3   1       74.87       81.29      5.13 o 
  -4   3   1      169.75      156.95      3.98 o 
  -3   3   1      445.37      501.81      6.83 o 
  -2   3   1      330.46      254.41     50.89 o 
  -1   3   1       71.14       69.93      2.99 o 
   0   3   1      144.20      130.49      2.93 o 
   1   3   1     3008.29     3077.42     62.94 o 
   2   3   1      221.95      225.83      4.91 o 
   3   3   1      238.18      258.66      9.44 o 
   4   3   1        1.05        4.79      2.46 o 
   5   3   1       34.12       36.18      2.65 o 
   6   3   1       26.04       23.59      2.18 o 
   7   3   1       12.34        6.43      2.49 o 
   8   3   1       32.08       39.97      3.42 o 
   9   3   1        0.01        2.75      3.41 o 
  10   3   1       15.71       14.88      3.99 o 
 -11   4   1        3.28       -2.79      4.03 o 
 -10   4   1        0.21        3.73      4.87 o 
  -9   4   1       68.68       72.38      3.34 o 
  -8   4   1       14.07       13.27      2.92 o 
  -7   4   1       52.82       46.58      3.65 o 
  -6   4   1      143.63      134.29      8.69 o 
  -5   4   1       81.02       82.12     12.05 o 
  -4   4   1       13.10       14.34      2.51 o 
  -3   4   1      474.44      471.77      4.37 o 
  -2   4   1       39.95       36.47      3.33 o 
  -1   4   1        8.87        9.51      2.60 o 
   0   4   1     1166.27     1245.57     31.62 o 
   1   4   1       74.31       81.29      2.88 o 
   2   4   1       42.27       39.60      2.47 o 
   3   4   1      617.67      638.89     23.66 o 
   4   4   1       34.14       32.44      2.41 o 
   5   4   1        8.15        5.62      2.85 o 
   6   4   1      446.12      435.14     11.67 o 
   7   4   1       11.48       14.10      2.65 o 
   8   4   1       12.91       13.93      3.28 o 
   9   4   1        3.33        2.51      3.16 o 
  10   4   1       89.86       93.08      4.61 o 
 -11   5   1        0.36        2.35      5.13 o 
 -10   5   1       43.22       46.76      9.28 o 
  -9   5   1        0.01        9.88      5.48 o 
  -8   5   1      109.82      112.48      3.29 o 
  -7   5   1       53.89       45.83     14.82 o 
  -6   5   1       35.38       27.73      4.69 o 
  -5   5   1      169.96      171.83      8.98 o 
  -4   5   1        7.21        5.74      3.02 o 
  -3   5   1       27.97       24.03      2.90 o 
  -2   5   1       21.12       21.38      2.50 o 
  -1   5   1      960.22      965.18     21.00 o 
   0   5   1      107.99      111.39      2.96 o 
   1   5   1       66.45       69.02      4.12 o 
   2   5   1       43.92       43.73      2.77 o 
   3   5   1       13.07       14.01      2.34 o 
   4   5   1       52.58       50.37      3.43 o 
   5   5   1        5.85        6.70      2.14 o 
   6   5   1       22.99       26.25      2.95 o 
   7   5   1        5.25        4.23      2.80 o 
   8   5   1       14.97       14.33      3.52 o 
   9   5   1       86.64       88.88      4.10 o 
 -10   6   1        0.04       -3.85      6.78 o 
  -9   6   1        0.45       -1.21      4.12 o 
  -8   6   1       87.22       86.72      9.04 o 
  -7   6   1       18.37       16.18      2.55 o 
  -6   6   1       14.79       16.68      3.39 o 
  -5   6   1        0.60        2.64      3.16 o 
  -4   6   1       51.88       58.49      2.75 o 
  -3   6   1       58.69       59.59      3.29 o 
  -2   6   1       49.87       45.32      2.60 o 
  -1   6   1      107.36      112.76      2.62 o 
   0   6   1       11.55        8.11      2.26 o 
   1   6   1      102.52      116.75      4.75 o 
   2   6   1       19.24       15.24      2.85 o 
   3   6   1        1.20        1.33      2.85 o 
   4   6   1      113.91      111.23      3.30 o 
   5   6   1      290.95      294.46      6.60 o 
   6   6   1       39.18       37.97      3.18 o 
   7   6   1       17.75       12.44      2.76 o 
   8   6   1        0.44        2.51      3.25 o 
   9   6   1       21.59       30.83      5.33 o 
 -10   7   1        0.00        5.74      4.47 o 
  -9   7   1       91.22       97.64      4.52 o 
  -8   7   1        7.69        8.03      3.08 o 
  -7   7   1        7.65        9.03      3.07 o 
  -6   7   1       50.89       50.15      2.72 o 
  -5   7   1      318.25      286.16      7.75 o 
  -4   7   1        9.34        7.93      2.33 o 
  -3   7   1        0.20       -0.43      2.58 o 
  -2   7   1        0.07        2.19      2.25 o 
  -1   7   1       15.41       18.18      2.38 o 
   0   7   1      148.12      148.20      3.36 o 
   1   7   1       42.15       34.93      2.75 o 
   2   7   1       92.11       94.15      6.17 o 
   3   7   1      205.03      193.23      6.53 o 
   4   7   1       19.25       16.83      3.42 o 
   5   7   1       47.81       45.91      3.04 o 
   6   7   1       64.48       68.79      3.76 o 
   7   7   1        1.12        3.65      4.29 o 
   8   7   1       25.89       23.98      3.79 o 
  -9   8   1        0.02       -1.72      4.82 o 
  -8   8   1       13.86       13.49      4.40 o 
  -7   8   1       47.09       57.96      4.15 o 
  -6   8   1        1.38        4.13      2.63 o 
  -5   8   1       60.39       51.72      3.21 o 
  -4   8   1       53.63       55.05      4.94 o 
  -3   8   1        0.40        3.57      2.48 o 
  -2   8   1        2.18        1.88      2.82 o 
  -1   8   1      496.90      477.88      6.35 o 
   0   8   1       34.62       28.09      2.44 o 
   1   8   1       25.96       25.72      2.99 o 
   2   8   1      201.09      184.03      3.46 o 
   3   8   1       98.98       88.80      4.18 o 
   4   8   1       86.54       87.72      3.46 o 
   5   8   1       14.87       13.41      3.39 o 
   6   8   1        4.36       14.31      4.60 o 
   7   8   1        0.46       -0.50      4.28 o 
  -9   9   1        6.18        9.23      4.21 o 
  -8   9   1       14.17       18.77      3.84 o 
  -7   9   1        1.76        3.77      3.53 o 
  -6   9   1       19.27       33.27      4.73 o 
  -5   9   1       10.75       17.95      3.99 o 
  -4   9   1       17.19       20.31      3.51 o 
  -3   9   1       35.99       32.13      2.69 o 
  -2   9   1        1.13        2.01      3.16 o 
  -1   9   1       25.63       23.96      3.32 o 
   0   9   1        0.04       -1.10      4.62 o 
   1   9   1      131.11      130.06      4.18 o 
   2   9   1       13.99       17.87      5.21 o 
   3   9   1       14.13       15.41      3.33 o 
   4   9   1       31.83       32.95      3.92 o 
   5   9   1        0.18       -1.46      3.72 o 
   6   9   1       27.81       17.96      4.28 o 
  -8  10   1       35.27       31.29      5.28 o 
  -7  10   1        4.28        3.62      3.87 o 
  -6  10   1       25.26       35.40      3.71 o 
  -5  10   1       55.44       62.31      3.19 o 
  -4  10   1       43.62       33.96      5.42 o 
  -3  10   1      124.50      151.71      4.14 o 
  -2  10   1        5.63        8.43      3.56 o 
  -1  10   1       10.11        9.90      4.14 o 
   0  10   1       76.08       84.77      4.21 o 
   1  10   1        3.70       11.44      3.98 o 
   2  10   1       12.60       16.84      4.33 o 
   3  10   1       15.36       16.96      7.43 o 
   4  10   1       11.64       13.34      4.76 o 
   5  10   1       19.99       19.10      5.08 o 
  -6  11   1        0.21        0.63      3.15 o 
  -5  11   1       19.15       19.47      3.94 o 
  -4  11   1        5.47        4.85      3.73 o 
  -3  11   1       64.12       70.45      4.09 o 
  -2  11   1      100.55      106.62      3.16 o 
  -1  11   1        3.78        9.65      5.86 o 
   0  11   1        1.27       -2.68      3.12 o 
   1  11   1       18.41       20.37      3.33 o 
   2  11   1        2.83        0.01      4.72 o 
   3  11   1       12.37       11.01      5.06 o 
  -4  12   1        9.88       10.25      3.51 o 
  -3  12   1       29.07       33.89      4.12 o 
  -2  12   1        0.02       12.28      7.09 o 
  -1  12   1       35.48       32.55      4.10 o 
   0  12   1       33.21       29.64      5.19 o 
  -1 -12   2       15.11       13.20      4.14 o 
   0 -12   2       17.52       13.84      3.55 o 
   1 -12   2        0.04        3.99      3.96 o 
   2 -12   2        1.23        2.75      4.01 o 
   3 -12   2        2.04        3.36      4.04 o 
   4 -12   2        3.80        4.01      3.46 o 
  -4 -11   2        0.88        0.90      4.20 o 
  -3 -11   2        0.96       -1.54      3.94 o 
  -2 -11   2       68.08       75.38      5.30 o 
  -1 -11   2       35.93       40.08      4.50 o 
   0 -11   2        3.35        5.62      5.48 o 
   1 -11   2        2.20       -0.65      4.29 o 
   2 -11   2        1.07       -1.09      3.55 o 
   3 -11   2        0.15        3.53      2.89 o 
   4 -11   2        0.79        0.00      2.84 o 
   5 -11   2        0.46        4.41      3.82 o 
   6 -11   2       17.36       19.46      4.12 o 
  -5 -10   2       16.84       10.46      3.54 o 
  -4 -10   2       36.57       37.93      3.83 o 
  -3 -10   2       30.55       29.02      4.37 o 
  -2 -10   2        8.34       12.22      4.12 o 
  -1 -10   2        0.56        6.82      3.29 o 
   0 -10   2       13.48       15.92      3.31 o 
   1 -10   2        2.22        8.45      3.19 o 
   2 -10   2        8.36        9.54      2.45 o 
   3 -10   2       19.02       25.83      2.93 o 
   4 -10   2        0.82        2.88      2.87 o 
   5 -10   2        8.36       11.79      3.05 o 
   6 -10   2        5.60        2.29      3.66 o 
   7 -10   2        2.73        3.24      3.01 o 
   8 -10   2       69.11       77.68      3.39 o 
  -6  -9   2        7.29        6.66      3.96 o 
  -5  -9   2       42.84       40.29      3.70 o 
  -4  -9   2        5.25        9.17      4.20 o 
  -3  -9   2        0.01        0.14      3.96 o 
  -2  -9   2       12.44       16.60      3.88 o 
  -1  -9   2        0.11        1.11      2.92 o 
   0  -9   2        6.08        2.97      2.92 o 
   1  -9   2       75.26       72.04      2.86 o 
   2  -9   2        3.51        8.79      3.66 o 
   3  -9   2       38.51       35.75      2.67 o 
   4  -9   2        7.80        9.84      2.66 o 
   5  -9   2      118.99      118.27      3.06 o 
   6  -9   2        9.72        7.90      2.61 o 
   7  -9   2        0.61       -0.92      4.01 o 
   8  -9   2       36.56       42.70      3.42 o 
   9  -9   2        3.16        5.99      3.62 o 
  -7  -8   2        0.56        6.76      4.61 o 
  -6  -8   2       30.46       34.53      4.41 o 
  -5  -8   2       37.37       44.13      4.14 o 
  -4  -8   2       28.65       21.77      3.20 o 
  -3  -8   2       28.02       31.54      3.66 o 
  -2  -8   2       94.09       98.65     10.11 o 
  -1  -8   2       11.47       14.08      3.37 o 
   0  -8   2        3.08        8.02      3.39 o 
   1  -8   2       78.67       87.63      4.11 o 
   2  -8   2       47.66       49.33      3.02 o 
   3  -8   2      479.27      446.03     35.39 o 
   4  -8   2        6.50        9.93      2.80 o 
   5  -8   2       84.08       81.39      3.22 o 
   6  -8   2        0.02       -3.79      3.79 o 
   7  -8   2       23.95       25.48      2.91 o 
   8  -8   2        2.47       -0.77      2.76 o 
   9  -8   2       94.79       90.30      4.06 o 
  -8  -7   2       28.57       24.91      3.83 o 
  -7  -7   2        0.83        3.94      3.44 o 
  -6  -7   2        6.17        8.52      3.34 o 
  -5  -7   2       45.68       42.23      3.77 o 
  -4  -7   2       95.85       98.24      3.20 o 
  -3  -7   2       40.16       40.12      2.55 o 
  -2  -7   2      209.37      205.45     20.05 o 
  -1  -7   2       62.02       56.13      3.48 o 
   0  -7   2       52.04       50.49      3.36 o 
   1  -7   2        0.04        2.37      2.33 o 
   2  -7   2      696.32      708.16     43.16 o 
   3  -7   2      143.30      132.53      3.71 o 
   4  -7   2       47.45       52.74      3.50 o 
   5  -7   2       22.34       21.65      3.54 o 
   6  -7   2       54.50       49.13      3.71 o 
   7  -7   2        5.50        5.60      3.47 o 
   8  -7   2       32.13       29.63      3.49 o 
   9  -7   2       35.70       36.14      3.25 o 
  10  -7   2        2.61        6.86      3.17 o 
  -9  -6   2        0.27        2.36      5.39 o 
  -8  -6   2       11.34       10.78      3.31 o 
  -7  -6   2       14.25       14.20      3.29 o 
  -6  -6   2      140.28      140.14      7.12 o 
  -5  -6   2      289.29      294.26      6.25 o 
  -4  -6   2       47.04       49.12      2.66 o 
  -3  -6   2       35.25       32.56      2.79 o 
  -2  -6   2        0.01        2.51      5.29 o 
  -1  -6   2       12.61       13.15      3.17 o 
   0  -6   2      157.12      156.02      3.49 o 
   1  -6   2     1932.51     1899.26     86.88 o 
   2  -6   2       39.68       35.71      2.59 o 
   3  -6   2      105.53      109.66      7.13 o 
   4  -6   2      388.45      393.01     23.62 o 
   5  -6   2        2.46        6.68      3.28 o 
   6  -6   2       40.55       37.03      3.59 o 
   7  -6   2        7.28        9.14      3.73 o 
   8  -6   2        3.09        6.83      3.88 o 
   9  -6   2       28.94       36.73      4.36 o 
  10  -6   2       19.22       23.80      3.81 o 
  -9  -5   2        1.42        0.81      3.83 o 
  -8  -5   2       15.93       17.89      6.86 o 
  -7  -5   2        0.90        2.86      2.68 o 
  -6  -5   2      200.56      191.18      8.85 o 
  -5  -5   2       28.00       30.02      2.48 o 
  -4  -5   2       74.95       71.65      2.65 o 
  -3  -5   2       32.94       39.73      2.75 o 
  -2  -5   2        8.97       11.64      3.06 o 
  -1  -5   2       65.06       58.42      3.17 o 
   0  -5   2        2.97        1.89      2.55 o 
   1  -5   2      270.28      269.52     14.23 o 
   2  -5   2       63.06       66.74      2.69 o 
   3  -5   2      763.08      736.99     18.97 o 
   4  -5   2       38.91       51.21      2.69 o 
   5  -5   2       14.44       11.52      2.53 o 
   6  -5   2      436.51      410.65     14.79 o 
   7  -5   2       32.02       29.76      3.57 o 
   8  -5   2       26.47       29.61      6.71 o 
   9  -5   2        0.05        1.19      4.14 o 
  10  -5   2        3.20        5.46      3.70 o 
 -10  -4   2        2.05        3.44      3.44 o 
  -9  -4   2       29.64       32.47      3.20 o 
  -8  -4   2        9.83       13.37      2.53 o 
  -7  -4   2      109.79      104.48      2.92 o 
  -6  -4   2      127.13      113.40      2.81 o 
  -5  -4   2        1.87        3.65      2.24 o 
  -4  -4   2       87.19       89.94      3.38 o 
  -3  -4   2       63.65       62.08      2.76 o 
  -2  -4   2       11.11       13.53      2.68 o 
  -1  -4   2      106.18      102.17      3.09 o 
   0  -4   2      780.41      794.77     18.75 o 
   1  -4   2       64.14       68.62      3.56 o 
   2  -4   2        0.49        0.80      2.48 o 
   3  -4   2       11.90       15.24      4.16 o 
   4  -4   2      285.09      280.44      7.69 o 
   5  -4   2        1.73        5.24      2.98 o 
   6  -4   2        4.77        9.13      3.35 o 
   7  -4   2       14.35       24.84      5.89 o 
   8  -4   2      501.50      491.89      7.24 o 
   9  -4   2       14.09       17.40      3.25 o 
  10  -4   2        3.28        6.15      2.83 o 
  11  -4   2        5.88        8.17      3.59 o 
 -10  -3   2       60.32       59.79      3.42 o 
  -9  -3   2       36.99       43.06      7.47 o 
  -8  -3   2        1.13        0.41      3.79 o 
  -7  -3   2      149.19      146.84      3.88 o 
  -6  -3   2        0.48       -0.55      2.64 o 
  -5  -3   2       19.80       20.96      3.05 o 
  -4  -3   2        0.86        3.10      2.43 o 
  -3  -3   2      177.23      192.16      3.39 o 
  -2  -3   2      238.57      229.23      3.46 o 
  -1  -3   2     1389.23     1329.40     25.57 o 
   0  -3   2     1933.10     1794.50     63.02 o 
   1  -3   2      198.18      186.44      7.95 o 
   2  -3   2      396.23      433.81     15.27 o 
   3  -3   2        8.80        9.85      2.58 o 
   4  -3   2      207.99      231.17      5.80 o 
   5  -3   2        0.92        5.13      2.45 o 
   6  -3   2       27.90       23.94      3.12 o 
   7  -3   2      212.20      192.77      3.34 o 
   8  -3   2        4.94        7.31      2.96 o 
   9  -3   2        1.18       -2.22      2.76 o 
  10  -3   2      111.60      114.25      4.43 o 
  11  -3   2       45.77       48.45      3.62 o 
 -11  -2   2        5.67        8.29      3.65 o 
 -10  -2   2       19.55       19.90      3.27 o 
  -9  -2   2        9.79       15.48      2.86 o 
  -8  -2   2       10.61       17.16      3.64 o 
  -7  -2   2       29.60       30.94      2.48 o 
  -6  -2   2       19.39       17.27      2.32 o 
  -5  -2   2       63.56       59.48      2.75 o 
  -4  -2   2        6.16        6.78      2.93 o 
  -3  -2   2       24.14       37.42      2.72 o 
  -2  -2   2      737.53      716.07     27.69 o 
  -1  -2   2      120.28      117.48      3.15 o 
   0  -2   2     3353.13     3256.52    131.82 o 
   1  -2   2        6.13        4.05      2.36 o 
   2  -2   2      223.30      227.30      7.14 o 
   3  -2   2      103.47       91.73      3.50 o 
   4  -2   2      198.18      221.25      7.03 o 
   5  -2   2      540.50      568.41      5.00 o 
   6  -2   2       16.16       18.19      3.21 o 
   7  -2   2      102.76      103.51      3.01 o 
   8  -2   2        4.96        8.60      2.81 o 
   9  -2   2        0.46       -0.59      2.72 o 
  10  -2   2        0.94       -2.14      3.11 o 
  11  -2   2        1.63       -0.98      4.05 o 
 -11  -1   2       64.47       68.68      3.72 o 
 -10  -1   2       29.35       25.24      4.42 o 
  -9  -1   2      153.95      143.00      3.63 o 
  -8  -1   2      206.79      194.59      5.63 o 
  -7  -1   2      286.89      283.39      7.35 o 
  -6  -1   2      213.38      230.02      3.06 o 
  -5  -1   2        0.05        1.30      2.50 o 
  -4  -1   2      195.91      185.50      3.70 o 
  -3  -1   2     1309.81     1262.15     13.02 o 
  -2  -1   2      929.02      912.69      7.33 o 
  -1  -1   2     3350.06     3250.50     29.12 o 
   0  -1   2     2285.19     2285.43     35.83 o 
   1  -1   2       59.38       67.27      3.00 o 
   2  -1   2     1002.87     1072.40     31.42 o 
   3  -1   2       21.10       17.38      2.26 o 
   4  -1   2       82.76       85.56      3.41 o 
   5  -1   2       79.41      100.90      2.91 o 
   6  -1   2       99.60      101.93      2.89 o 
   7  -1   2       17.85       17.07      2.10 o 
   8  -1   2       27.09       22.62      2.54 o 
   9  -1   2        3.34        3.61      2.70 o 
  10  -1   2        2.52        0.72      3.07 o 
  11  -1   2        8.76       13.76      3.16 o 
 -11   0   2       87.69       83.10      4.65 o 
 -10   0   2        2.58        8.40      4.36 o 
  -9   0   2        9.94       16.74      3.84 o 
  -8   0   2      357.38      341.02      4.30 o 
  -7   0   2       50.46       50.89      5.60 o 
  -6   0   2      442.29      447.40      3.73 o 
  -5   0   2     1287.00     1324.53      9.59 o 
  -4   0   2       95.84      108.18      3.08 o 
  -3   0   2      340.64      353.98      4.67 o 
  -2   0   2     7019.16     6718.75     35.36 o 
  -1   0   2     3739.84     3516.59     65.75 o 
   0   0   2     3218.61     3110.07     64.27 o 
   1   0   2        0.07        0.48      2.11 o 
   2   0   2      325.65      338.12      3.93 o 
   3   0   2      321.47      340.94      6.98 o 
   4   0   2      415.72      427.11     14.34 o 
   5   0   2       42.32       45.95      2.26 o 
   6   0   2        0.53        4.15      2.24 o 
   7   0   2        0.16        2.93      2.14 o 
   8   0   2        8.03        5.38      2.52 o 
   9   0   2       20.83       18.90      2.48 o 
  10   0   2       18.87       25.42      5.49 o 
  11   0   2       19.32       19.03      3.27 o 
 -11   1   2        0.24        7.02      4.79 o 
 -10   1   2        9.11        9.66      4.29 o 
  -9   1   2       45.04       43.35      3.85 o 
  -8   1   2       86.77       87.70      3.61 o 
  -7   1   2       31.14       27.56      3.25 o 
  -6   1   2        0.55        1.34      2.53 o 
  -5   1   2        4.16        4.44      2.46 o 
  -4   1   2        3.44        5.33      2.26 o 
  -3   1   2     1477.02     1512.33      7.55 o 
  -2   1   2       38.07       38.90      3.62 o 
  -1   1   2      680.45      649.80     11.47 o 
   0   1   2      388.12      406.32      4.20 o 
   1   1   2     2248.07     2301.54     22.60 o 
   2   1   2        3.96        3.23      1.84 o 
   3   1   2        2.03       -0.57      2.54 o 
   4   1   2      365.80      412.70      5.13 o 
   5   1   2        8.16       10.91      2.19 o 
   6   1   2       10.61       18.74      2.64 o 
   7   1   2        6.15        3.66      2.39 o 
   8   1   2       32.98       30.24      3.01 o 
   9   1   2       15.07       18.03      2.51 o 
  10   1   2       52.32       53.17      3.77 o 
 -11   2   2       37.07       48.17      3.48 o 
 -10   2   2        0.46        4.22      5.45 o 
  -9   2   2      152.34      142.80     12.90 o 
  -8   2   2      123.98      117.31      8.19 o 
  -7   2   2       62.29       63.13      3.41 o 
  -6   2   2        5.42        6.39      2.59 o 
  -5   2   2       69.04       61.81      3.26 o 
  -4   2   2      180.46      198.08      3.52 o 
  -3   2   2       50.59       52.99      2.90 o 
  -2   2   2       45.63       35.58      2.81 o 
  -1   2   2      213.30      189.71      3.30 o 
   0   2   2     1969.32     1878.01     15.80 o 
   1   2   2     2130.77     1953.18     31.78 o 
   2   2   2      909.55      871.55     14.28 o 
   3   2   2     1102.33     1240.18     21.22 o 
   4   2   2       36.11       42.55      2.63 o 
   5   2   2      108.31      113.04      2.56 o 
   6   2   2       19.51       21.13      2.79 o 
   7   2   2       17.04       19.87      2.20 o 
   8   2   2      127.63      134.97      3.97 o 
   9   2   2       38.32       41.73      3.24 o 
  10   2   2       18.79       21.92      2.99 o 
 -11   3   2        2.01       -2.71      7.46 o 
 -10   3   2       33.71       28.59      4.35 o 
  -9   3   2       12.68        8.70      3.92 o 
  -8   3   2       25.88       28.77      6.42 o 
  -7   3   2      115.25      109.15      2.71 o 
  -6   3   2        0.06        1.51      2.56 o 
  -5   3   2        7.70       10.79      2.47 o 
  -4   3   2       12.47       10.90      2.20 o 
  -3   3   2       87.76       83.06      3.44 o 
  -2   3   2        7.91        6.14      3.16 o 
  -1   3   2      101.86      108.66      2.96 o 
   0   3   2      281.87      266.55      4.71 o 
   1   3   2      227.99      223.20      2.88 o 
   2   3   2       91.41       81.90      2.45 o 
   3   3   2      213.37      222.75      6.41 o 
   4   3   2        2.75        7.36      1.90 o 
   5   3   2        0.16        0.60      1.99 o 
   6   3   2      593.86      554.73      8.71 o 
   7   3   2        1.45        4.45      2.92 o 
   8   3   2       10.39       12.85      3.17 o 
   9   3   2        1.15        1.96      3.78 o 
  10   3   2        0.01        4.41      3.48 o 
 -11   4   2       17.21       21.28      9.12 o 
 -10   4   2        2.93       12.83      2.94 o 
  -9   4   2        4.36        2.85      2.74 o 
  -8   4   2       27.67       27.81      4.24 o 
  -7   4   2        0.54        4.34      4.73 o 
  -6   4   2      103.78      102.94      2.98 o 
  -5   4   2        3.34        3.13      3.11 o 
  -4   4   2      115.36      133.52      3.54 o 
  -3   4   2      287.52      251.72     19.51 o 
  -2   4   2       89.36       86.31      2.66 o 
  -1   4   2        0.54        1.30      2.25 o 
   0   4   2      178.40      207.28      3.10 o 
   1   4   2      655.74      717.48     21.66 o 
   2   4   2      120.19      137.46      4.58 o 
   3   4   2     1092.14     1104.85     30.39 o 
   4   4   2       87.70       97.80      2.87 o 
   5   4   2      120.77      118.52      5.12 o 
   6   4   2       22.66       24.17      2.52 o 
   7   4   2       17.91       16.87      2.35 o 
   8   4   2       45.85       36.81      3.42 o 
   9   4   2       43.60       42.36      3.79 o 
 -11   5   2       23.75       13.00      3.67 o 
 -10   5   2       16.82       21.79      3.14 o 
  -9   5   2       39.10       40.49      4.08 o 
  -8   5   2       43.67       47.17      3.09 o 
  -7   5   2       11.58       12.24      3.49 o 
  -6   5   2       87.79       82.00      5.87 o 
  -5   5   2       51.41       47.59      4.88 o 
  -4   5   2      116.52      107.31      3.78 o 
  -3   5   2        7.13        6.73      2.12 o 
  -2   5   2        3.79        6.80      1.90 o 
  -1   5   2       35.06       41.56      2.62 o 
   0   5   2      108.43      141.00      3.44 o 
   1   5   2      751.94      734.97     22.52 o 
   2   5   2       12.07       15.49      2.12 o 
   3   5   2        1.90        0.87      2.35 o 
   4   5   2      187.69      188.46      6.42 o 
   5   5   2       74.23       72.42      2.64 o 
   6   5   2        2.59        2.15      2.92 o 
   7   5   2       36.08       37.18      2.93 o 
   8   5   2       24.22       21.41      3.92 o 
   9   5   2       13.10       15.51      3.49 o 
 -10   6   2        3.02        7.60      9.59 o 
  -9   6   2        8.43        6.44      3.48 o 
  -8   6   2       62.17       62.61      3.30 o 
  -7   6   2       59.19       51.91      3.13 o 
  -6   6   2       17.38       15.82      3.25 o 
  -5   6   2       14.03       15.37      3.91 o 
  -4   6   2       24.54       21.64      2.33 o 
  -3   6   2       15.41       16.04      3.67 o 
  -2   6   2      135.57      128.36      2.61 o 
  -1   6   2       71.93       64.51      2.53 o 
   0   6   2       10.15       10.58      2.22 o 
   1   6   2       50.29       51.42      2.32 o 
   2   6   2      122.35      112.41      3.20 o 
   3   6   2        3.11        1.78      2.42 o 
   4   6   2       15.99       15.13      2.27 o 
   5   6   2        6.78        8.05      2.63 o 
   6   6   2       86.45       83.63      3.02 o 
   7   6   2        7.16        9.00      3.85 o 
   8   6   2       13.23       16.43      4.96 o 
 -10   7   2        1.33        6.57      5.07 o 
  -9   7   2        8.51        8.90      3.20 o 
  -8   7   2       58.28       51.07      5.06 o 
  -7   7   2       18.75       25.07      4.52 o 
  -6   7   2        2.43        4.04      5.07 o 
  -5   7   2       51.68       52.86      2.96 o 
  -4   7   2      339.39      316.51      3.37 o 
  -3   7   2        0.61        0.31      2.64 o 
  -2   7   2        0.00        1.19      2.23 o 
  -1   7   2       36.33       51.04      2.75 o 
   0   7   2       48.35       47.29      2.53 o 
   1   7   2      117.84      112.30      5.24 o 
   2   7   2      116.26      114.73      3.09 o 
   3   7   2       79.69       77.92      3.62 o 
   4   7   2       13.85       20.43      2.87 o 
   5   7   2        1.08        0.16      2.98 o 
   6   7   2        9.94        7.99      3.21 o 
   7   7   2       20.43       21.94      4.27 o 
   8   7   2        1.42       -0.18      3.80 o 
  -9   8   2        7.54       17.54      3.95 o 
  -8   8   2       52.30       56.84      3.73 o 
  -7   8   2        2.14        0.52      2.87 o 
  -6   8   2        8.17        8.01      3.82 o 
  -5   8   2      189.88      187.67     11.08 o 
  -4   8   2       46.41       47.39      2.62 o 
  -3   8   2       52.70       56.56      2.95 o 
  -2   8   2        2.10        0.21      2.96 o 
  -1   8   2       23.85       25.25      2.23 o 
   0   8   2       19.81       13.63      3.03 o 
   1   8   2       31.41       23.22      2.93 o 
   2   8   2        0.41        4.06      3.50 o 
   3   8   2       26.85       26.77      3.79 o 
   4   8   2       25.45       28.43      4.01 o 
   5   8   2       74.35       67.97      3.27 o 
   6   8   2       28.18       31.29      3.62 o 
   7   8   2        2.93        4.53      4.58 o 
  -8   9   2        3.28        0.71      3.91 o 
  -7   9   2        0.64       -1.44      3.62 o 
  -6   9   2       20.59       23.53      4.50 o 
  -5   9   2       27.33       26.04      3.39 o 
  -4   9   2       22.65       21.19      3.19 o 
  -3   9   2        4.26        3.11      2.97 o 
  -2   9   2       18.31       21.15      3.32 o 
  -1   9   2        0.12        0.94      2.77 o 
   0   9   2        8.54        6.63      2.96 o 
   1   9   2        4.97        5.55      3.73 o 
   2   9   2        3.33        7.86      3.80 o 
   3   9   2        0.37       -3.42      3.42 o 
   4   9   2        1.54        2.15      6.86 o 
   5   9   2        2.26        3.41      3.81 o 
   6   9   2        1.37        0.14      5.07 o 
  -7  10   2       20.00       22.29      3.13 o 
  -6  10   2        0.17        2.12      2.65 o 
  -5  10   2        8.92       13.73      2.77 o 
  -4  10   2       24.74       24.21      3.05 o 
  -3  10   2        2.25        6.58      3.38 o 
  -2  10   2        5.37        4.54      2.68 o 
  -1  10   2       62.03       62.75      3.83 o 
   0  10   2        0.93        3.62      3.39 o 
   1  10   2        1.80        8.69      4.23 o 
   2  10   2       33.21       35.38      5.57 o 
   3  10   2        4.31       10.58      3.80 o 
   4  10   2       25.83       25.66      4.00 o 
  -6  11   2       10.48       14.25      7.14 o 
  -5  11   2        2.22       11.87      3.46 o 
  -4  11   2        3.81        5.06      3.85 o 
  -3  11   2        7.44        5.56      5.16 o 
  -2  11   2        0.95        2.99      4.11 o 
  -1  11   2        5.78        3.67      3.80 o 
   0  11   2       77.94       76.44      4.80 o 
   1  11   2       60.88       59.33      4.65 o 
   2  11   2        1.05        6.54      7.31 o 
   3  11   2       27.02       23.54      5.22 o 
  -3  12   2       40.22       42.78      3.70 o 
  -2  12   2        5.94        4.78      5.03 o 
  -1  12   2       14.02       11.80      4.16 o 
  -2 -12   3       17.11       14.07      5.21 o 
  -1 -12   3        5.16       10.37      4.23 o 
   0 -12   3        0.20        4.59      4.93 o 
   1 -12   3        5.76        0.18      6.95 o 
   2 -12   3        0.02        5.72      4.86 o 
   3 -12   3        7.57       10.75      4.11 o 
   4 -12   3        3.85        6.02      3.31 o 
  -4 -11   3       17.00       21.89      4.22 o 
  -3 -11   3        1.12        4.85      4.76 o 
  -2 -11   3        3.70        6.15      6.13 o 
  -1 -11   3        3.26        6.36      3.12 o 
   0 -11   3        0.93        5.77      3.10 o 
   1 -11   3        0.06       -1.46      3.49 o 
   2 -11   3       19.57       17.84      3.86 o 
   3 -11   3        2.27        4.52      2.92 o 
   4 -11   3        0.01       -1.04      3.32 o 
   5 -11   3        3.29       11.07      4.44 o 
   6 -11   3        9.10       12.54      4.01 o 
  -5 -10   3        4.97        3.82      4.89 o 
  -4 -10   3        1.57        4.36      3.68 o 
  -3 -10   3       29.63       30.96      4.24 o 
  -2 -10   3        0.71       -0.61      4.97 o 
  -1 -10   3       13.88       12.37      3.26 o 
   0 -10   3      294.17      290.84     11.12 o 
   1 -10   3        1.35        9.33      4.57 o 
   2 -10   3        0.76        2.51      3.27 o 
   3 -10   3       17.39       16.22      2.97 o 
   4 -10   3       18.36       22.88      2.94 o 
   5 -10   3       32.35       39.86      3.47 o 
   6 -10   3        1.86        4.43      3.15 o 
   7 -10   3       19.68       28.93      3.99 o 
   8 -10   3        0.10        2.01      4.19 o 
  -6  -9   3       13.71       17.11      3.42 o 
  -5  -9   3        2.00        3.91      3.06 o 
  -4  -9   3        6.81        2.97      3.38 o 
  -3  -9   3      154.80      156.26      3.73 o 
  -2  -9   3       52.22       53.23      3.91 o 
  -1  -9   3        3.52        5.87      2.99 o 
   0  -9   3       27.36       30.62      2.99 o 
   1  -9   3        2.51        2.62      2.53 o 
   2  -9   3        9.11       12.36      3.14 o 
   3  -9   3       20.18       15.98      2.87 o 
   4  -9   3       34.27       40.80      3.17 o 
   5  -9   3       88.12       83.33      4.63 o 
   6  -9   3       10.62       10.30      2.94 o 
   7  -9   3        4.82        8.05      3.61 o 
   8  -9   3        0.13        3.36      3.33 o 
  -7  -8   3        5.60        7.80      5.51 o 
  -6  -8   3        0.01        1.36      3.49 o 
  -5  -8   3       42.70       43.33      4.12 o 
  -4  -8   3      158.34      152.09      3.66 o 
  -3  -8   3       18.62       16.39      3.00 o 
  -2  -8   3       62.36       69.13      3.68 o 
  -1  -8   3       78.04       75.64      3.72 o 
   0  -8   3      256.03      251.94      3.41 o 
   1  -8   3        4.85        5.51      2.48 o 
   2  -8   3      282.50      274.80     14.47 o 
   3  -8   3        0.27        5.92      2.46 o 
   4  -8   3       58.02       59.18      2.69 o 
   5  -8   3        0.02       -0.26      2.27 o 
   6  -8   3       25.59       25.28      3.16 o 
   7  -8   3       30.83       30.57      2.64 o 
   8  -8   3       74.07       89.13      8.69 o 
   9  -8   3        0.00        2.46      3.44 o 
  -8  -7   3       10.91       11.36      3.30 o 
  -7  -7   3        7.58       13.91      3.52 o 
  -6  -7   3       24.21       21.32      3.36 o 
  -5  -7   3        5.10        7.94      3.65 o 
  -4  -7   3        0.07       -1.26      3.45 o 
  -3  -7   3      141.48      144.21      3.85 o 
  -2  -7   3        0.02        5.10      2.75 o 
  -1  -7   3      154.48      146.25      6.95 o 
   0  -7   3        5.57        5.30      2.94 o 
   1  -7   3       59.34       59.43      2.28 o 
   2  -7   3      445.44      442.48     19.26 o 
   3  -7   3       13.00        7.99      2.36 o 
   4  -7   3       14.39       16.58      2.15 o 
   5  -7   3      708.86      694.01     31.25 o 
   6  -7   3        9.96        8.46      2.55 o 
   7  -7   3       12.89       10.82      2.76 o 
   8  -7   3        0.56        1.66      2.42 o 
   9  -7   3        4.82        9.88      7.34 o 
  10  -7   3       38.65       40.99      4.23 o 
  -9  -6   3        1.80        3.07      3.68 o 
  -8  -6   3       14.24       12.41      2.70 o 
  -7  -6   3        0.94        0.99      2.65 o 
  -6  -6   3       40.96       37.48      2.64 o 
  -5  -6   3        8.15       10.15      2.83 o 
  -4  -6   3        8.58        8.22      2.42 o 
  -3  -6   3       61.74       59.88      2.51 o 
  -2  -6   3      113.55      114.41      6.40 o 
  -1  -6   3       39.34       39.38      2.78 o 
   0  -6   3        0.05       -1.05      2.68 o 
   1  -6   3      309.27      307.29     11.83 o 
   2  -6   3      351.71      346.46     18.06 o 
   3  -6   3        0.95        1.14      1.98 o 
   4  -6   3       63.81       68.10      2.12 o 
   5  -6   3      134.33      123.29      5.89 o 
   6  -6   3      200.22      199.95     11.21 o 
   7  -6   3       51.25       48.87      2.89 o 
   8  -6   3       20.54       27.50      3.48 o 
   9  -6   3        1.52       -3.52      3.52 o 
  10  -6   3        0.00       -0.65      3.62 o 
  -9  -5   3        0.49        0.07      3.80 o 
  -8  -5   3        1.63        5.69      3.42 o 
  -7  -5   3       31.17       30.92      2.76 o 
  -6  -5   3        7.07        5.13      3.48 o 
  -5  -5   3       21.03       18.55      2.44 o 
  -4  -5   3      130.39      127.80      3.06 o 
  -3  -5   3      177.20      180.98      3.45 o 
  -2  -5   3      407.72      385.67     12.90 o 
  -1  -5   3       39.70       38.89      3.13 o 
   0  -5   3      101.02      105.57      3.10 o 
   1  -5   3      231.55      195.28      7.48 o 
   2  -5   3      181.01      160.50      6.19 o 
   3  -5   3        0.28       -0.05      2.17 o 
   4  -5   3        3.30       12.14      3.21 o 
   5  -5   3      157.03      162.25      4.98 o 
   6  -5   3       26.52       26.57      2.22 o 
   7  -5   3       53.88       57.87      3.01 o 
   8  -5   3       29.51       29.22      3.21 o 
   9  -5   3       17.51       20.81      2.97 o 
  10  -5   3       14.00       18.08      3.85 o 
 -10  -4   3       19.91       23.61      4.09 o 
  -9  -4   3        1.41       -2.05      4.42 o 
  -8  -4   3       23.86       21.74      3.34 o 
  -7  -4   3      340.82      331.90     10.00 o 
  -6  -4   3      174.70      164.17      4.08 o 
  -5  -4   3        3.24        4.60      2.86 o 
  -4  -4   3        2.96        3.68      2.25 o 
  -3  -4   3       51.48       53.39      2.37 o 
  -2  -4   3       12.68       14.32      2.25 o 
  -1  -4   3      123.11      138.45      3.10 o 
   0  -4   3      263.32      252.67      7.84 o 
   1  -4   3     4078.06     4152.24    239.32 o 
   2  -4   3      157.89      145.52      9.57 o 
   3  -4   3      829.88      917.36     25.76 o 
   4  -4   3      271.64      294.64      5.13 o 
   5  -4   3        1.87        5.67      2.52 o 
   6  -4   3        0.31        1.33      2.08 o 
   7  -4   3      129.96      134.85      3.63 o 
   8  -4   3        5.31        9.01      3.06 o 
   9  -4   3       25.81       25.87      3.80 o 
  10  -4   3        0.38        0.85      3.22 o 
  11  -4   3        0.10        0.19      3.22 o 
 -10  -3   3        7.28       14.92      5.15 o 
  -9  -3   3       17.34       22.22      2.98 o 
  -8  -3   3       36.86       38.77      3.29 o 
  -7  -3   3        6.43       10.04      2.97 o 
  -6  -3   3        4.16        6.12      2.40 o 
  -5  -3   3      800.67      843.74     19.31 o 
  -4  -3   3      644.70      659.28      8.24 o 
  -3  -3   3       17.58       17.04      2.21 o 
  -2  -3   3      157.96      145.82      2.88 o 
  -1  -3   3      104.54      102.55      2.85 o 
   0  -3   3        1.28        0.96      2.02 o 
   1  -3   3      846.67      838.85     35.20 o 
   2  -3   3      475.94      538.92     18.04 o 
   3  -3   3      591.46      645.12     14.42 o 
   4  -3   3        8.45        7.01      2.09 o 
   5  -3   3       62.49       60.06      2.22 o 
   6  -3   3        5.99        7.69      2.06 o 
   7  -3   3       45.04       42.08      2.53 o 
   8  -3   3      180.47      173.78      4.78 o 
   9  -3   3       31.15       30.82      5.12 o 
  10  -3   3        1.73        1.22      3.60 o 
  11  -3   3        5.34        8.36      4.14 o 
 -11  -2   3       17.75        7.34      4.16 o 
 -10  -2   3        0.12       -1.73      4.47 o 
  -9  -2   3        5.46       11.77      4.48 o 
  -8  -2   3      210.87      201.09      3.62 o 
  -7  -2   3       80.41       79.10      3.10 o 
  -6  -2   3       10.84        5.90      2.73 o 
  -5  -2   3      358.14      353.60      3.85 o 
  -4  -2   3        0.33        0.91      2.35 o 
  -3  -2   3      665.06      658.45      5.89 o 
  -2  -2   3      123.08      116.80      3.09 o 
  -1  -2   3       37.20       38.87      2.50 o 
   0  -2   3     6175.23     6292.82     58.39 o 
   1  -2   3     4262.22     4364.68    157.75 o 
   2  -2   3      374.14      345.71      7.11 o 
   3  -2   3      110.18       94.80      2.39 o 
   4  -2   3       36.29       40.50      1.91 o 
   5  -2   3        8.35        8.79      2.17 o 
   6  -2   3        6.06        5.06      2.60 o 
   7  -2   3      250.19      244.85      4.06 o 
   8  -2   3      159.56      156.85      3.28 o 
   9  -2   3        1.02        0.59      2.35 o 
  10  -2   3       18.98       20.15      2.84 o 
  11  -2   3       26.91       31.52      3.30 o 
 -11  -1   3        0.75       -3.90      3.90 o 
 -10  -1   3      195.26      193.67      4.03 o 
  -9  -1   3        3.85        5.31      3.12 o 
  -8  -1   3        1.01        1.28      3.58 o 
  -7  -1   3      181.66      174.10      5.75 o 
  -6  -1   3     1126.51     1133.74     12.48 o 
  -5  -1   3        0.01       -1.10      2.47 o 
  -4  -1   3      150.22      146.83      2.86 o 
  -3  -1   3      497.19      500.58      4.77 o 
  -2  -1   3      919.05      908.82     12.56 o 
  -1  -1   3      457.65      478.64      4.99 o 
   0  -1   3     3073.87     3057.31     74.24 o 
   1  -1   3       41.91       43.84      2.36 o 
   2  -1   3       37.31       41.33      2.16 o 
   3  -1   3       89.15       70.25      2.29 o 
   4  -1   3      866.07     1006.95      7.47 o 
   5  -1   3       14.67       16.85      2.15 o 
   6  -1   3        3.41        8.22      1.81 o 
   7  -1   3      228.90      212.87      3.58 o 
   8  -1   3        3.20        5.41      2.55 o 
   9  -1   3        0.11        1.33      2.81 o 
  10  -1   3       18.55       22.60      2.87 o 
  11  -1   3        3.27        0.01      3.25 o 
 -11   0   3       17.81       18.29      4.69 o 
 -10   0   3        3.60        4.65      7.68 o 
  -9   0   3       12.21       11.92      2.78 o 
  -8   0   3       41.39       40.47      3.69 o 
  -7   0   3     1255.29     1231.78     39.26 o 
  -6   0   3        8.24        9.00      2.51 o 
  -5   0   3      683.69      668.55     29.83 o 
  -4   0   3      272.13      303.79      3.83 o 
  -3   0   3      271.18      249.52      4.99 o 
  -2   0   3     2439.96     2280.04     35.66 o 
  -1   0   3     4984.82     4737.07     91.54 o 
   0   0   3        0.22        1.44      2.37 o 
   1   0   3      364.55      385.94      6.31 o 
   2   0   3      285.60      283.37      3.66 o 
   3   0   3      329.72      346.78      3.45 o 
   4   0   3      144.20      161.34      2.68 o 
   5   0   3      100.11      107.49      3.40 o 
   6   0   3        7.41        3.30      2.00 o 
   7   0   3       27.44       29.42      2.45 o 
   8   0   3       71.95       73.34      4.99 o 
   9   0   3        8.57        7.45      3.27 o 
  10   0   3        0.61       -1.13      3.63 o 
  11   0   3       10.72        8.16      4.26 o 
 -11   1   3       20.04       27.26      4.88 o 
 -10   1   3        0.58        7.92      4.25 o 
  -9   1   3      125.42      116.88      3.48 o 
  -8   1   3        7.70        4.66      3.41 o 
  -7   1   3        2.99        0.07      2.61 o 
  -6   1   3        9.62       12.63      2.49 o 
  -5   1   3        5.55        7.60      3.00 o 
  -4   1   3       89.56      103.24      2.99 o 
  -3   1   3      562.62      538.43      7.86 o 
  -2   1   3       37.59       34.04      3.34 o 
  -1   1   3      132.24      140.34      2.78 o 
   0   1   3     1046.49     1001.20     12.12 o 
   1   1   3     1614.12     1530.87      9.26 o 
   2   1   3     1607.50     1671.94     17.04 o 
   3   1   3       21.37       21.71      2.04 o 
   4   1   3      456.72      453.53      7.30 o 
   5   1   3      249.58      271.61      6.93 o 
   6   1   3       64.57       64.09      2.49 o 
   7   1   3        8.15        3.67      1.95 o 
   8   1   3        4.47        2.46      2.29 o 
   9   1   3        0.60       -2.32      2.61 o 
  10   1   3       44.03       37.49      3.38 o 
 -11   2   3        1.54        6.87      4.21 o 
 -10   2   3        1.75        9.73      8.62 o 
  -9   2   3       63.52       57.20      2.89 o 
  -8   2   3       47.72       48.86      3.56 o 
  -7   2   3        5.67       10.14      5.78 o 
  -6   2   3       62.19       67.00      3.77 o 
  -5   2   3      207.30      188.89     10.01 o 
  -4   2   3      275.82      311.83      9.76 o 
  -3   2   3       17.13       16.79      3.12 o 
  -2   2   3        4.77        1.42      2.50 o 
  -1   2   3        4.33       10.35      2.03 o 
   0   2   3       52.84       61.80      2.27 o 
   1   2   3        0.98        0.52      1.93 o 
   2   2   3      239.21      264.66      3.61 o 
   3   2   3       87.27       83.91      3.10 o 
   4   2   3      185.67      190.01      4.17 o 
   5   2   3      157.47      168.35      2.51 o 
   6   2   3       33.77       45.29      2.51 o 
   7   2   3        0.23        1.54      2.44 o 
   8   2   3        2.28       -0.44      2.39 o 
   9   2   3        0.43       -1.62      2.96 o 
  10   2   3       36.06       42.08      3.13 o 
 -11   3   3        0.60        7.57      3.96 o 
 -10   3   3       17.51       26.27      4.32 o 
  -9   3   3        5.25        4.65      3.13 o 
  -8   3   3        2.69        3.62      2.97 o 
  -7   3   3        0.63       -2.06      2.33 o 
  -6   3   3      102.62       99.06      9.32 o 
  -5   3   3      314.07      292.43      3.92 o 
  -4   3   3      431.81      431.38      6.26 o 
  -3   3   3      117.46      112.91      2.79 o 
  -2   3   3      155.09      140.84      2.72 o 
  -1   3   3     2070.92     2089.19     10.96 o 
   0   3   3      885.90      878.73     10.77 o 
   1   3   3      460.53      474.94      3.60 o 
   2   3   3      283.73      290.44      5.98 o 
   3   3   3      471.24      479.90     12.86 o 
   4   3   3      289.96      295.09      8.27 o 
   5   3   3       65.77       75.98      2.47 o 
   6   3   3        9.19        8.48      2.18 o 
   7   3   3       36.23       23.36      2.43 o 
   8   3   3        0.85        1.06      3.20 o 
   9   3   3        0.76       -1.60      3.08 o 
  10   3   3       23.98       26.05      3.68 o 
 -11   4   3       66.54       64.09     15.20 o 
 -10   4   3        6.10        3.96      3.55 o 
  -9   4   3        5.85        5.98      2.75 o 
  -8   4   3      250.89      222.52     13.94 o 
  -7   4   3      373.82      354.17      5.72 o 
  -6   4   3        4.69        0.80      4.45 o 
  -5   4   3       86.04       93.49      2.92 o 
  -4   4   3       98.66      104.71      4.02 o 
  -3   4   3       85.80       74.95      2.86 o 
  -2   4   3     1129.97     1160.51     31.02 o 
  -1   4   3        7.74        8.81      2.23 o 
   0   4   3      763.73      799.11     11.35 o 
   1   4   3     1883.42     1891.88     39.20 o 
   2   4   3      138.90      122.04      3.62 o 
   3   4   3      146.80      165.94      3.01 o 
   4   4   3       50.10       49.99      2.74 o 
   5   4   3        2.90        4.17      2.39 o 
   6   4   3      103.76       99.04      2.71 o 
   7   4   3       48.34       45.34      2.76 o 
   8   4   3       48.21       51.45      3.47 o 
   9   4   3        5.53        3.87      3.32 o 
 -11   5   3       15.85       18.90      4.30 o 
 -10   5   3        2.15       -0.68      6.01 o 
  -9   5   3        0.19        5.97      4.03 o 
  -8   5   3       39.75       41.30      5.28 o 
  -7   5   3       15.67       16.13      2.91 o 
  -6   5   3       10.05       11.58      2.73 o 
  -5   5   3       15.48       14.29      2.33 o 
  -4   5   3      200.94      208.42      3.28 o 
  -3   5   3       28.97       25.29      2.60 o 
  -2   5   3      832.52      809.84     12.45 o 
  -1   5   3      332.91      353.55      6.38 o 
   0   5   3        1.80        3.06      1.93 o 
   1   5   3        0.89        1.99      1.85 o 
   2   5   3       55.20       51.60      2.00 o 
   3   5   3      254.47      267.95      7.61 o 
   4   5   3        0.53       -0.23      2.12 o 
   5   5   3        9.13       10.28      2.99 o 
   6   5   3       22.28       20.73      2.63 o 
   7   5   3        0.51        9.34      3.29 o 
   8   5   3        0.63        0.60      4.05 o 
   9   5   3       74.17       69.82      6.23 o 
 -10   6   3       15.32       17.52      4.16 o 
  -9   6   3        9.86       13.38      5.11 o 
  -8   6   3      109.03       95.76      5.71 o 
  -7   6   3       19.13       21.28      3.66 o 
  -6   6   3      110.95      108.12      6.09 o 
  -5   6   3       72.16       74.73      2.99 o 
  -4   6   3        0.00        1.18      2.27 o 
  -3   6   3       83.07       75.75      2.79 o 
  -2   6   3        2.10        3.15      2.22 o 
  -1   6   3      129.21      133.19      2.93 o 
   0   6   3      427.06      430.37     11.74 o 
   1   6   3       60.41       63.39      3.56 o 
   2   6   3        0.09        0.74      2.39 o 
   3   6   3      806.05      748.93     15.31 o 
   4   6   3      115.03      115.81      3.13 o 
   5   6   3        2.83        4.87      2.57 o 
   6   6   3       11.19       19.75      3.44 o 
   7   6   3       18.55       24.81      3.30 o 
   8   6   3        2.77       -2.44      3.70 o 
 -10   7   3       11.16       10.86      5.19 o 
  -9   7   3       12.71       22.57      6.84 o 
  -8   7   3       52.91       53.22      3.51 o 
  -7   7   3      194.83      184.87     14.36 o 
  -6   7   3        0.07        0.12      2.57 o 
  -5   7   3        5.66        4.85      3.45 o 
  -4   7   3        5.77        3.04      2.76 o 
  -3   7   3      147.33      131.79      3.88 o 
  -2   7   3      243.78      226.12      2.98 o 
  -1   7   3       16.47       17.17      2.12 o 
   0   7   3        0.13        2.02      2.31 o 
   1   7   3      376.95      338.60     12.03 o 
   2   7   3       61.27       51.70      5.58 o 
   3   7   3        5.53        8.82      3.10 o 
   4   7   3       69.95       64.80      3.35 o 
   5   7   3        4.18        4.41      3.41 o 
   6   7   3        7.01        5.33      3.22 o 
   7   7   3       11.38       11.88      3.19 o 
  -9   8   3        1.12       -0.13      4.05 o 
  -8   8   3        8.18        5.61      3.72 o 
  -7   8   3       39.65       42.58      3.55 o 
  -6   8   3       12.77       14.44      2.78 o 
  -5   8   3        1.86        2.88      2.12 o 
  -4   8   3      225.47      206.81     12.94 o 
  -3   8   3      172.46      166.23      3.46 o 
  -2   8   3      262.02      248.40      4.97 o 
  -1   8   3       86.89       86.32      3.14 o 
   0   8   3        5.43        1.02      2.98 o 
   1   8   3        0.41        1.56      2.64 o 
   2   8   3        0.58        7.36      2.99 o 
   3   8   3       30.60       29.14      3.22 o 
   4   8   3        2.87        6.33      4.02 o 
   5   8   3        4.49        1.16      3.37 o 
   6   8   3       16.30        7.79      4.31 o 
  -8   9   3       24.33       20.81      3.09 o 
  -7   9   3        4.89        4.19      2.62 o 
  -6   9   3        0.12        7.76      3.43 o 
  -5   9   3        3.20        7.26      2.87 o 
  -4   9   3        4.73        6.23      3.19 o 
  -3   9   3       17.35       19.90      2.66 o 
  -2   9   3        0.02        1.03      2.59 o 
  -1   9   3       15.42       15.34      2.69 o 
   0   9   3       36.83       36.66      2.92 o 
   1   9   3       14.00       18.81      3.91 o 
   2   9   3        3.57        6.11      3.98 o 
   3   9   3       84.57       78.43      8.92 o 
   4   9   3        2.51        7.33      5.54 o 
   5   9   3        3.76        7.07      4.83 o 
  -7  10   3        2.25       -0.74      3.18 o 
  -6  10   3        2.72        5.45      3.26 o 
  -5  10   3       81.15       78.64      4.61 o 
  -4  10   3       11.09       14.30      2.74 o 
  -3  10   3        0.05        4.63      3.42 o 
  -2  10   3        4.00        2.94      3.12 o 
  -1  10   3       15.35       18.23      3.13 o 
   0  10   3        2.83       -0.57      3.51 o 
   1  10   3       12.67       10.00      5.75 o 
   2  10   3        7.34        5.77      3.70 o 
   3  10   3       70.47       73.42      3.97 o 
   4  10   3        0.43        1.48      3.59 o 
  -5  11   3        4.55        4.23      3.59 o 
  -4  11   3       87.49       98.17      4.14 o 
  -3  11   3        9.12        7.84      3.57 o 
  -2  11   3        2.02        3.99      3.43 o 
  -1  11   3        8.18       15.29      6.78 o 
   0  11   3        2.57        2.96      3.91 o 
   1  11   3       29.43       32.54      7.17 o 
   2  11   3       14.68       24.65      5.11 o 
  -2 -12   4       35.04       28.57      5.49 o 
  -1 -12   4       16.36       20.18      5.01 o 
   0 -12   4        1.49        1.75      4.92 o 
   1 -12   4       19.10       20.98      4.86 o 
   2 -12   4        0.04       -1.02      4.85 o 
   3 -12   4        5.20        7.69      3.40 o 
   4 -12   4        2.69        5.45      3.58 o 
  -4 -11   4       16.52       13.26      5.09 o 
  -3 -11   4        0.26        2.38      3.94 o 
  -2 -11   4        3.76        4.84      4.61 o 
  -1 -11   4       22.13       18.91      4.51 o 
   0 -11   4       34.59       25.56      3.73 o 
   1 -11   4       16.55       18.82      6.10 o 
   2 -11   4        3.68       -0.11      3.65 o 
   3 -11   4        0.02       -1.00      3.52 o 
   4 -11   4       16.37       19.38      3.22 o 
   5 -11   4        9.02        9.35      3.28 o 
   6 -11   4        8.33       10.33      4.07 o 
  -5 -10   4       43.07       41.09      4.97 o 
  -4 -10   4       27.99       26.03      4.49 o 
  -3 -10   4       14.17       15.05      4.46 o 
  -2 -10   4       14.87       14.12      3.01 o 
  -1 -10   4       16.95       15.85      4.04 o 
   0 -10   4       13.41       13.30      3.97 o 
   1 -10   4        0.98        1.58      3.20 o 
   2 -10   4       61.17       49.54      4.38 o 
   3 -10   4        3.60        1.75      3.33 o 
   4 -10   4        9.20       12.37      3.35 o 
   5 -10   4       10.19        8.59      3.06 o 
   6 -10   4        3.03        4.81      3.68 o 
   7 -10   4       44.85       48.87      3.56 o 
  -7  -9   4        4.69        9.08      7.29 o 
  -6  -9   4       35.20       33.91      3.98 o 
  -5  -9   4       24.85       21.87      3.72 o 
  -4  -9   4       16.69       11.46      4.14 o 
  -3  -9   4       11.80       13.66      3.18 o 
  -2  -9   4       17.58       19.37      3.18 o 
  -1  -9   4        0.07       -0.45      3.69 o 
   0  -9   4      153.39      139.38      4.11 o 
   1  -9   4        2.09        4.26      2.72 o 
   2  -9   4      167.11      167.65      5.97 o 
   3  -9   4       17.46       24.18      2.39 o 
   4  -9   4       11.42       10.32      2.64 o 
   5  -9   4        2.83        2.02      2.51 o 
   6  -9   4        8.14        6.73      3.89 o 
   7  -9   4       11.20       12.90      3.11 o 
   8  -9   4        3.81       11.89      3.02 o 
  -7  -8   4        0.35        0.34      3.37 o 
  -6  -8   4       17.85       20.29      4.35 o 
  -5  -8   4       10.76       13.02      3.34 o 
  -4  -8   4        0.31        0.95      3.17 o 
  -3  -8   4       54.93       55.11      5.26 o 
  -2  -8   4      230.35      238.19      6.65 o 
  -1  -8   4        7.92       10.76      3.43 o 
   0  -8   4      106.43      105.18      3.76 o 
   1  -8   4      551.85      548.09     14.15 o 
   2  -8   4        4.98        7.40      2.81 o 
   3  -8   4       19.94       17.30      2.48 o 
   4  -8   4        0.23        1.23      2.77 o 
   5  -8   4      131.42      118.85      4.80 o 
   6  -8   4        4.18        3.45      3.23 o 
   7  -8   4       45.19       46.61      3.04 o 
   8  -8   4        0.04        2.64      3.64 o 
   9  -8   4        1.51        2.28      2.83 o 
  -8  -7   4       14.14       16.64      3.31 o 
  -7  -7   4       37.04       36.68      3.00 o 
  -6  -7   4       55.65       57.15      2.98 o 
  -5  -7   4       25.50       26.52      3.14 o 
  -4  -7   4       61.06       59.58      2.78 o 
  -3  -7   4       26.10       26.99      3.30 o 
  -2  -7   4       23.51       26.43      2.82 o 
  -1  -7   4        2.93        3.41      3.21 o 
   0  -7   4      392.54      375.97      6.78 o 
   1  -7   4      319.11      316.18     11.57 o 
   2  -7   4       19.58       16.48      2.36 o 
   3  -7   4      798.99      755.72     23.05 o 
   4  -7   4       36.40       31.44      3.03 o 
   5  -7   4        1.05        0.33      2.05 o 
   6  -7   4      158.51      149.49      6.41 o 
   7  -7   4        5.15        7.31      3.21 o 
   8  -7   4        5.26        5.82      2.63 o 
   9  -7   4        0.32        1.41      3.53 o 
  10  -7   4        1.20        3.25      5.68 o 
  -9  -6   4        1.55        2.86      2.90 o 
  -8  -6   4       11.71       14.51      3.17 o 
  -7  -6   4      101.53       98.39      3.27 o 
  -6  -6   4       50.94       54.33      3.91 o 
  -5  -6   4       22.30       25.99      3.10 o 
  -4  -6   4       16.27       15.41      3.06 o 
  -3  -6   4        6.59        8.17      3.06 o 
  -2  -6   4        1.09        2.55      2.53 o 
  -1  -6   4      451.23      456.65      4.83 o 
   0  -6   4      292.02      279.77      4.63 o 
   1  -6   4       31.78       33.04      2.38 o 
   2  -6   4       33.85       35.03      2.12 o 
   3  -6   4       39.25       42.92      2.37 o 
   4  -6   4        1.39       -0.22      2.27 o 
   5  -6   4       29.46       24.86      2.78 o 
   6  -6   4       52.36       56.01      4.63 o 
   7  -6   4       71.72       75.45      3.82 o 
   8  -6   4       10.21       12.07      2.91 o 
   9  -6   4       13.58       22.36      3.62 o 
  10  -6   4        0.66        4.18      2.86 o 
  -9  -5   4        2.87        4.44      2.92 o 
  -8  -5   4      121.88      121.73      3.69 o 
  -7  -5   4        8.87       11.91      3.33 o 
  -6  -5   4        5.36        5.94      2.91 o 
  -5  -5   4      109.69      114.20      3.13 o 
  -4  -5   4        4.64        3.00      2.73 o 
  -3  -5   4      221.84      236.05      3.59 o 
  -2  -5   4       50.52       51.30      2.84 o 
  -1  -5   4        4.97        5.72      2.33 o 
   0  -5   4      442.22      429.66     10.80 o 
   1  -5   4       16.05       19.55      2.56 o 
   2  -5   4     1416.80     1395.75     43.08 o 
   3  -5   4       75.96       78.12      3.53 o 
   4  -5   4       46.07       45.54      2.79 o 
   5  -5   4      330.08      305.23     12.58 o 
   6  -5   4        5.92        3.44      2.42 o 
   7  -5   4        8.94        9.95      2.53 o 
   8  -5   4       30.95       30.31      3.23 o 
   9  -5   4        5.92       11.95      3.05 o 
  10  -5   4        2.58        3.53      3.34 o 
 -10  -4   4        5.73        3.78      4.89 o 
  -9  -4   4        0.04       -1.48      3.60 o 
  -8  -4   4       26.66       28.46      3.35 o 
  -7  -4   4       12.49       14.65      3.62 o 
  -6  -4   4       81.43       79.89      3.56 o 
  -5  -4   4      146.12      152.89      2.77 o 
  -4  -4   4        2.06        4.13      2.23 o 
  -3  -4   4      493.04      493.48      9.08 o 
  -2  -4   4      118.65      117.36      3.06 o 
  -1  -4   4      234.56      249.28      7.45 o 
   0  -4   4       43.71       52.18      2.52 o 
   1  -4   4        7.75        6.25      2.66 o 
   2  -4   4      200.47      206.01      7.27 o 
   3  -4   4      114.60      146.97      3.58 o 
   4  -4   4        2.82        3.68      2.17 o 
   5  -4   4        3.18        2.51      2.60 o 
   6  -4   4      257.95      250.57      5.85 o 
   7  -4   4       23.90       22.34      2.27 o 
   8  -4   4        0.73        1.18      2.34 o 
   9  -4   4        2.94        6.59      3.63 o 
  10  -4   4       14.92       19.96      3.29 o 
 -10  -3   4       13.13       14.17      3.87 o 
  -9  -3   4       32.01       31.53      3.73 o 
  -8  -3   4        0.86        6.18      3.97 o 
  -7  -3   4       98.33      101.10      3.18 o 
  -6  -3   4      177.23      168.07      3.99 o 
  -5  -3   4       35.80       33.05      3.30 o 
  -4  -3   4       41.24       37.44      2.61 o 
  -3  -3   4       33.49       34.97      2.63 o 
  -2  -3   4       14.26       18.11      2.76 o 
  -1  -3   4       20.27       31.13      2.43 o 
   0  -3   4      333.34      367.95      7.62 o 
   1  -3   4       12.40       18.08      2.13 o 
   2  -3   4      661.81      680.91     26.71 o 
   3  -3   4       43.39       47.70      2.39 o 
   4  -3   4       21.70       19.73      2.16 o 
   5  -3   4      908.28      981.68     20.95 o 
   6  -3   4      202.93      206.87      5.47 o 
   7  -3   4      221.89      227.18      7.17 o 
   8  -3   4       33.64       36.52      2.67 o 
   9  -3   4        0.17        3.64      2.54 o 
  10  -3   4        4.95        6.64      3.21 o 
 -11  -2   4       27.54       23.90      4.26 o 
 -10  -2   4      111.76      110.37      4.71 o 
  -9  -2   4        0.16        0.37      3.66 o 
  -8  -2   4        2.83        3.52      3.56 o 
  -7  -2   4      229.02      219.98      4.11 o 
  -6  -2   4      142.67      141.64      5.63 o 
  -5  -2   4        8.52        8.89      2.59 o 
  -4  -2   4        3.11        4.96      2.36 o 
  -3  -2   4       21.47       23.22      1.94 o 
  -2  -2   4       56.73       66.50      2.91 o 
  -1  -2   4     2542.71     2522.21     35.85 o 
   0  -2   4       16.90       15.28      2.43 o 
   1  -2   4     1373.66     1407.55     18.59 o 
   2  -2   4       20.63       13.77      2.01 o 
   3  -2   4      294.81      305.97      6.46 o 
   4  -2   4       22.34       19.38      2.00 o 
   5  -2   4       35.84       36.56      2.35 o 
   6  -2   4       39.88       37.24      2.70 o 
   7  -2   4        0.56       -1.75      2.47 o 
   8  -2   4        2.12       -2.28      2.42 o 
   9  -2   4       43.03       42.16      2.66 o 
  10  -2   4       13.56       10.41      3.29 o 
 -11  -1   4       38.86       38.40      5.30 o 
 -10  -1   4       27.82       24.44      3.59 o 
  -9  -1   4       50.62       51.37      4.12 o 
  -8  -1   4      113.95      104.99      3.28 o 
  -7  -1   4       19.18       18.76      3.46 o 
  -6  -1   4      139.19      137.76      3.71 o 
  -5  -1   4      879.54      868.48     27.43 o 
  -4  -1   4       14.71       19.27      2.89 o 
  -3  -1   4      787.40      856.62      7.61 o 
  -2  -1   4      534.69      536.02      7.45 o 
  -1  -1   4      836.12      775.93      9.78 o 
   0  -1   4     1451.21     1389.47     29.86 o 
   1  -1   4      181.90      178.36      3.05 o 
   2  -1   4       87.04       73.19      2.27 o 
   3  -1   4        0.13        0.60      2.50 o 
   4  -1   4      366.96      393.96      6.66 o 
   5  -1   4       90.42       94.12      2.44 o 
   6  -1   4       12.35       13.04      2.29 o 
   7  -1   4       25.93       27.02      2.04 o 
   8  -1   4        1.14        9.09      2.56 o 
   9  -1   4       13.28       14.15      2.88 o 
  10  -1   4       80.16       78.22      3.39 o 
 -11   0   4       16.38       14.75      4.05 o 
 -10   0   4       52.47       48.99      4.44 o 
  -9   0   4        4.50        6.71      3.90 o 
  -8   0   4      107.13      103.69      3.24 o 
  -7   0   4        9.28        6.90      2.80 o 
  -6   0   4      402.93      368.11     12.52 o 
  -5   0   4       15.33       16.75      3.01 o 
  -4   0   4      163.88      152.59      3.48 o 
  -3   0   4      871.65      862.44     11.41 o 
  -2   0   4     1989.39     1960.59     32.25 o 
  -1   0   4      248.29      214.52      4.37 o 
   0   0   4     1308.44     1253.09     12.64 o 
   1   0   4        4.01        5.53      1.79 o 
   2   0   4        7.40        5.56      2.00 o 
   3   0   4      526.39      599.41      6.03 o 
   4   0   4       58.09       62.64      2.35 o 
   5   0   4      411.77      426.00      8.90 o 
   6   0   4        9.19        6.33      2.25 o 
   7   0   4       93.07       95.24      3.01 o 
   8   0   4       43.87       53.82      4.56 o 
   9   0   4       36.10       43.65      2.99 o 
  10   0   4        0.08        4.74      3.31 o 
 -11   1   4        0.42        2.78      3.94 o 
 -10   1   4       25.74       32.66      4.38 o 
  -9   1   4        0.30        3.28      3.09 o 
  -8   1   4       49.42       48.53      3.02 o 
  -7   1   4       55.15       49.28      3.44 o 
  -6   1   4       30.19       29.24      2.61 o 
  -5   1   4      232.44      235.15      5.26 o 
  -4   1   4      533.64      537.37     15.89 o 
  -3   1   4      458.21      467.96     14.46 o 
  -2   1   4      201.42      170.42      3.03 o 
  -1   1   4        2.96        5.52      2.17 o 
   0   1   4      128.30      127.40      2.53 o 
   1   1   4      943.01      942.01     10.44 o 
   2   1   4        9.26       11.67      2.25 o 
   3   1   4      335.37      365.50      4.19 o 
   4   1   4       16.83       13.00      1.78 o 
   5   1   4      200.21      203.41      3.40 o 
   6   1   4      110.34      114.94      2.38 o 
   7   1   4      101.70      114.65      2.92 o 
   8   1   4        3.05        5.77      2.74 o 
   9   1   4        0.21       -2.99      2.99 o 
  10   1   4        5.27        7.74      3.35 o 
 -11   2   4        2.73        1.31      4.59 o 
 -10   2   4       15.86       12.38      3.06 o 
  -9   2   4        6.13        6.16      3.96 o 
  -8   2   4        0.26        1.72      3.55 o 
  -7   2   4      133.41      130.45      7.86 o 
  -6   2   4       64.99       57.87      2.79 o 
  -5   2   4        2.44        4.81      3.05 o 
  -4   2   4        5.96        4.55      2.41 o 
  -3   2   4      238.29      249.71      3.07 o 
  -2   2   4        0.16        0.56      2.17 o 
  -1   2   4      175.06      203.05     13.35 o 
   0   2   4      178.00      191.13      2.64 o 
   1   2   4       75.74       83.03      2.16 o 
   2   2   4        0.07        0.78      1.78 o 
   3   2   4      174.11      167.29      3.47 o 
   4   2   4       67.56       77.21      2.38 o 
   5   2   4       38.42       36.73      2.15 o 
   6   2   4      187.94      191.66      2.88 o 
   7   2   4       70.50       64.63      3.01 o 
   8   2   4        0.70        0.83      5.37 o 
   9   2   4        0.02        2.04      2.78 o 
  10   2   4        2.78       -3.19      3.19 o 
 -11   3   4       14.46       10.36      4.91 o 
 -10   3   4        1.02        0.45      5.45 o 
  -9   3   4       39.61       42.11      3.35 o 
  -8   3   4        3.27        1.30      4.08 o 
  -7   3   4      110.69       98.76      3.34 o 
  -6   3   4      127.68      127.90      3.51 o 
  -5   3   4       69.43       79.36      4.74 o 
  -4   3   4      162.39      166.16      2.88 o 
  -3   3   4       11.96       14.10      2.54 o 
  -2   3   4      363.50      364.86      3.59 o 
  -1   3   4       11.30        9.26      2.19 o 
   0   3   4      840.16      878.95     11.23 o 
   1   3   4      254.91      257.33      3.99 o 
   2   3   4      579.98      567.16     10.10 o 
   3   3   4       17.07       16.30      2.15 o 
   4   3   4      252.22      256.23      6.95 o 
   5   3   4      101.65       95.67      2.62 o 
   6   3   4       16.37       20.40      2.82 o 
   7   3   4       20.15       20.86      2.38 o 
   8   3   4       41.69       43.02      2.72 o 
   9   3   4       22.05       25.48      3.78 o 
 -11   4   4       22.05       25.29      5.07 o 
 -10   4   4        1.17       11.51      5.87 o 
  -9   4   4        4.29        1.03      5.94 o 
  -8   4   4      135.60      122.74      3.42 o 
  -7   4   4       54.05       54.78      3.64 o 
  -6   4   4        0.91        3.67      3.99 o 
  -5   4   4        0.10        0.28      3.09 o 
  -4   4   4      661.53      699.71     11.62 o 
  -3   4   4       11.88       11.32      2.16 o 
  -2   4   4      172.13      184.74      2.80 o 
  -1   4   4      281.02      319.23      4.30 o 
   0   4   4       38.68       46.57      2.28 o 
   1   4   4       94.58       95.60      2.16 o 
   2   4   4      226.92      219.01      2.71 o 
   3   4   4     1116.39     1121.79     29.71 o 
   4   4   4        5.63        6.82      2.35 o 
   5   4   4       49.08       49.41      2.90 o 
   6   4   4        4.25        3.97      2.52 o 
   7   4   4        2.37        3.40      2.73 o 
   8   4   4        0.43       -0.40      3.04 o 
   9   4   4        8.33       15.02      3.50 o 
 -10   5   4       20.72       28.87      4.73 o 
  -9   5   4        1.01       -0.67      4.95 o 
  -8   5   4       35.25       35.18      3.20 o 
  -7   5   4       31.21       32.00      2.97 o 
  -6   5   4      358.21      334.10     21.85 o 
  -5   5   4      377.62      337.30     12.43 o 
  -4   5   4        3.17        5.41      1.99 o 
  -3   5   4      137.31      138.78      2.93 o 
  -2   5   4        5.74        7.07      2.14 o 
  -1   5   4      204.09      211.59      5.55 o 
   0   5   4       38.55       41.37      2.27 o 
   1   5   4       46.13       50.14      1.97 o 
   2   5   4      745.63      753.37      9.59 o 
   3   5   4      210.16      217.87      4.92 o 
   4   5   4      327.58      322.54      5.66 o 
   5   5   4       58.01       56.57      3.12 o 
   6   5   4        3.85        3.53      2.70 o 
   7   5   4       29.61       33.67      2.96 o 
   8   5   4       61.36       64.61      3.92 o 
 -10   6   4        5.39        0.98      3.93 o 
  -9   6   4        3.02        1.91      4.42 o 
  -8   6   4       28.99       23.26      3.98 o 
  -7   6   4      222.95      217.79      4.65 o 
  -6   6   4       55.70       52.82      2.97 o 
  -5   6   4       16.74       16.64      2.45 o 
  -4   6   4        1.54        2.57      2.30 o 
  -3   6   4        7.91        7.46      2.65 o 
  -2   6   4      477.05      485.94      8.39 o 
  -1   6   4       63.37       57.46      2.49 o 
   0   6   4       45.51       48.02      2.37 o 
   1   6   4       49.86       56.95      2.43 o 
   2   6   4        3.16        3.59      1.92 o 
   3   6   4      134.42      141.13      2.96 o 
   4   6   4        8.89       15.86      2.54 o 
   5   6   4        6.85        7.66      2.66 o 
   6   6   4       32.35       39.35      3.38 o 
   7   6   4        9.52       10.76      3.70 o 
   8   6   4        4.21        3.21      4.16 o 
 -10   7   4       83.81       79.63      5.47 o 
  -9   7   4        0.03       -0.86      3.80 o 
  -8   7   4       74.99       62.14      3.59 o 
  -7   7   4       32.56       38.07      3.88 o 
  -6   7   4       76.71       77.24      2.78 o 
  -5   7   4       20.95       20.23      2.56 o 
  -4   7   4      231.15      192.34     17.88 o 
  -3   7   4        0.21        3.92      3.39 o 
  -2   7   4       67.62       67.43      2.58 o 
  -1   7   4       10.94        4.22      2.37 o 
   0   7   4        1.25        1.46      2.74 o 
   1   7   4       34.55       35.44      3.03 o 
   2   7   4        3.09        2.65      2.18 o 
   3   7   4      225.10      204.67      3.94 o 
   4   7   4       19.33       25.54      5.67 o 
   5   7   4       80.60       77.74      3.25 o 
   6   7   4        2.39        1.25      3.34 o 
   7   7   4        0.60        1.09      3.48 o 
  -9   8   4        5.44        3.24      3.23 o 
  -8   8   4        4.44        4.95      2.86 o 
  -7   8   4        0.00        2.77      2.93 o 
  -6   8   4       65.21       60.22      3.77 o 
  -5   8   4        0.00        2.03      2.19 o 
  -4   8   4       60.41       63.53      2.47 o 
  -3   8   4      141.60      138.84      3.43 o 
  -2   8   4       67.77       51.30      3.75 o 
  -1   8   4        0.14        1.47      2.90 o 
   0   8   4      271.42      264.36      6.53 o 
   1   8   4       24.68       22.63      2.45 o 
   2   8   4        2.30       -0.28      3.69 o 
   3   8   4       27.39       21.95      2.94 o 
   4   8   4       46.83       54.77      3.72 o 
   5   8   4        7.62        9.37      4.00 o 
   6   8   4        0.00        3.09      3.65 o 
  -8   9   4        1.59        3.04      3.16 o 
  -7   9   4       16.39       14.60      3.45 o 
  -6   9   4        1.03        4.52      3.03 o 
  -5   9   4        5.63        3.55      3.36 o 
  -4   9   4        3.71        4.67      2.79 o 
  -3   9   4        1.05       -1.03      3.18 o 
  -2   9   4       19.46       13.53      2.75 o 
  -1   9   4       16.76       15.50      2.81 o 
   0   9   4        7.24        9.73      3.41 o 
   1   9   4        0.07        2.25      2.85 o 
   2   9   4       15.22       15.54      3.34 o 
   3   9   4        0.79        1.07      3.54 o 
   4   9   4        8.17        9.90      4.62 o 
   5   9   4       15.99       13.14      4.09 o 
  -7  10   4       13.91       15.62      3.64 o 
  -6  10   4        5.38        2.16      3.83 o 
  -5  10   4        7.09       11.75      3.31 o 
  -4  10   4       55.65       57.65      3.72 o 
  -3  10   4        4.73        3.14      4.09 o 
  -2  10   4        1.08        4.23      2.95 o 
  -1  10   4        5.04        4.60      3.00 o 
   0  10   4       15.56       15.36      2.95 o 
   1  10   4        0.13        1.61      3.53 o 
   2  10   4       64.30       65.76      3.97 o 
   3  10   4        4.99        3.93      3.97 o 
  -5  11   4       27.43       31.26      4.28 o 
  -4  11   4       33.33       31.04      3.60 o 
  -3  11   4        9.89       10.69      3.99 o 
  -2  11   4       79.33       92.76      3.66 o 
  -1  11   4       64.20       62.27      3.93 o 
   0  11   4        1.29       -0.33      4.88 o 
   1  11   4       29.27       36.64      5.14 o 
  -2 -12   5        4.08        1.06      7.29 o 
  -1 -12   5        3.31        5.61      4.10 o 
   0 -12   5       12.54       14.21      4.88 o 
   1 -12   5        0.60        8.15      4.85 o 
   2 -12   5        3.53        4.44      4.88 o 
   3 -12   5        3.29        2.88      3.97 o 
   4 -12   5       10.75       10.87      3.77 o 
  -4 -11   5        5.55        2.46      5.09 o 
  -3 -11   5        7.06        7.25      4.84 o 
  -2 -11   5        0.31       -1.23      4.62 o 
  -1 -11   5        2.83        4.78      4.06 o 
   0 -11   5        2.68        1.94      4.49 o 
   1 -11   5       57.56       51.19      3.83 o 
   2 -11   5       80.94       79.20      4.00 o 
   3 -11   5       14.12       19.52      3.76 o 
   4 -11   5        3.06        5.66      3.26 o 
   5 -11   5        1.31       -0.21      2.99 o 
   6 -11   5       40.75       50.31      4.23 o 
  -5 -10   5       46.89       43.45      5.03 o 
  -4 -10   5       26.35       22.78      4.64 o 
  -3 -10   5       44.34       45.83      4.38 o 
  -2 -10   5       79.47       81.49      3.68 o 
  -1 -10   5       83.67       88.50      4.33 o 
   0 -10   5       21.55       24.72      4.12 o 
   1 -10   5       33.22       37.27      3.94 o 
   2 -10   5       27.34       26.75      3.38 o 
   3 -10   5      125.79      137.48      3.71 o 
   4 -10   5       34.57       33.35      3.43 o 
   5 -10   5        4.58       13.82      4.52 o 
   6 -10   5        4.57        6.34      3.32 o 
   7 -10   5        0.00        5.82      4.02 o 
  -6  -9   5       22.92       23.85      4.88 o 
  -5  -9   5       25.26       27.30      3.69 o 
  -4  -9   5      138.13      137.20     12.11 o 
  -3  -9   5      159.38      158.17      8.00 o 
  -2  -9   5        1.12        3.08      3.14 o 
  -1  -9   5       24.05       24.15      3.82 o 
   0  -9   5       23.84       16.44      3.79 o 
   1  -9   5       18.33       15.00      4.06 o 
   2  -9   5       25.61       21.59      3.34 o 
   3  -9   5       53.28       51.97      3.22 o 
   4  -9   5       85.57       87.69      3.03 o 
   5  -9   5        3.77        2.98      2.84 o 
   6  -9   5        0.03        0.68      2.69 o 
   7  -9   5        0.06        6.39      3.84 o 
   8  -9   5       38.81       41.70      3.60 o 
  -7  -8   5        1.71        1.81      4.82 o 
  -6  -8   5       31.42       24.73      3.73 o 
  -5  -8   5       16.31       15.40      4.11 o 
  -4  -8   5      234.33      229.21      9.01 o 
  -3  -8   5       49.53       47.77      3.22 o 
  -2  -8   5        2.29        4.23      3.57 o 
  -1  -8   5       56.51       49.87      3.67 o 
   0  -8   5        0.95        0.07      2.67 o 
   1  -8   5      220.86      220.52      6.73 o 
   2  -8   5      789.69      738.20     26.16 o 
   3  -8   5        7.66        8.18      2.42 o 
   4  -8   5       40.40       42.75      3.06 o 
   5  -8   5       12.81       12.24      2.68 o 
   6  -8   5        0.00        2.12      2.46 o 
   7  -8   5       16.33       23.27      3.46 o 
   8  -8   5        0.78        0.95      2.92 o 
   9  -8   5       35.85       42.91      3.31 o 
  -8  -7   5        8.59        9.64      3.61 o 
  -7  -7   5        2.11        2.55      3.40 o 
  -6  -7   5       66.04       62.66      2.76 o 
  -5  -7   5      192.57      202.41      3.86 o 
  -4  -7   5       64.67       65.75      3.83 o 
  -3  -7   5       21.03       24.44      3.52 o 
  -2  -7   5       28.86       25.68      3.51 o 
  -1  -7   5      122.79      123.58      4.34 o 
   0  -7   5      143.33      137.82      3.41 o 
   1  -7   5        0.02       -0.59      2.82 o 
   2  -7   5       71.15       71.82      2.97 o 
   3  -7   5       47.90       52.24      3.72 o 
   4  -7   5        0.36        3.37      2.36 o 
   5  -7   5      130.04      124.31      3.19 o 
   6  -7   5       87.87       89.92      3.10 o 
   7  -7   5       20.11       15.13      3.22 o 
   8  -7   5       13.49       15.04      5.49 o 
   9  -7   5       31.36       26.96      4.00 o 
  -9  -6   5        3.11        7.20      3.91 o 
  -8  -6   5       30.18       31.71      2.92 o 
  -7  -6   5        0.57        1.67      2.98 o 
  -6  -6   5       64.62       63.02      2.94 o 
  -5  -6   5       31.74       28.12      3.17 o 
  -4  -6   5       79.76       91.62      3.28 o 
  -3  -6   5        0.70        4.00      2.96 o 
  -2  -6   5       17.77       18.16      2.87 o 
  -1  -6   5       12.25       11.47      2.48 o 
   0  -6   5       77.88       84.72      2.90 o 
   1  -6   5        2.66        3.84      2.46 o 
   2  -6   5       17.00       15.72      2.56 o 
   3  -6   5       22.73       29.22      2.66 o 
   4  -6   5      173.60      161.58      8.20 o 
   5  -6   5        1.47        3.67      2.77 o 
   6  -6   5       57.49       57.44      6.07 o 
   7  -6   5       19.69       21.02      3.13 o 
   8  -6   5        3.03        2.47      2.63 o 
   9  -6   5       18.63       22.73      3.76 o 
  10  -6   5        1.83        5.51      3.58 o 
  -9  -5   5        0.22        2.02      3.85 o 
  -8  -5   5       41.39       43.80      3.30 o 
  -7  -5   5       48.55       48.58      2.87 o 
  -6  -5   5       38.99       39.78      3.06 o 
  -5  -5   5       25.30       22.98      2.46 o 
  -4  -5   5        0.04        0.97      2.80 o 
  -3  -5   5      107.86      122.06      3.07 o 
  -2  -5   5      119.26      126.61      3.33 o 
  -1  -5   5       37.71       43.51      2.46 o 
   0  -5   5        2.55        0.74      2.14 o 
   1  -5   5     1212.17     1214.74     28.64 o 
   2  -5   5        8.05       13.58      2.48 o 
   3  -5   5       48.59       47.77      2.39 o 
   4  -5   5       26.23       31.30      2.10 o 
   5  -5   5       77.66       75.49      3.30 o 
   6  -5   5      151.77      142.88      4.14 o 
   7  -5   5        1.69        3.09      2.60 o 
   8  -5   5        2.46       -4.63      6.12 o 
   9  -5   5        0.43        1.29      3.54 o 
  10  -5   5       18.61       18.54      3.45 o 
 -10  -4   5       45.42       47.84      3.29 o 
  -9  -4   5       13.85       14.52      3.67 o 
  -8  -4   5      104.01       96.14      3.26 o 
  -7  -4   5       23.84       22.10      2.69 o 
  -6  -4   5       74.72       79.34      3.05 o 
  -5  -4   5        4.71        6.07      2.69 o 
  -4  -4   5       23.63       21.43      2.61 o 
  -3  -4   5       32.28       35.61      2.61 o 
  -2  -4   5        8.00        9.29      2.54 o 
  -1  -4   5       13.72       20.22      2.36 o 
   0  -4   5        0.71        0.74      2.23 o 
   1  -4   5     1612.12     1804.99     47.44 o 
   2  -4   5      127.73      158.91      6.39 o 
   3  -4   5        8.28       13.91      2.46 o 
   4  -4   5      217.56      210.66      4.17 o 
   5  -4   5       80.06       80.91      3.28 o 
   6  -4   5      235.18      233.49      6.44 o 
   7  -4   5        1.43        5.88      3.65 o 
   8  -4   5       85.32       84.09      3.35 o 
   9  -4   5       12.13       16.90      2.70 o 
  10  -4   5       10.65       11.08      3.40 o 
 -10  -3   5        0.70       -1.37      4.80 o 
  -9  -3   5       19.89       19.35      3.60 o 
  -8  -3   5        5.72        6.20      3.82 o 
  -7  -3   5        0.00        2.25      4.35 o 
  -6  -3   5      141.08      147.01      3.15 o 
  -5  -3   5      286.80      292.94      3.28 o 
  -4  -3   5        1.87        3.01      2.15 o 
  -3  -3   5        0.62        0.29      2.46 o 
  -2  -3   5       28.39       30.30      2.11 o 
  -1  -3   5      399.27      409.86      4.82 o 
   0  -3   5      580.96      623.90     11.56 o 
   1  -3   5      111.72      137.50      4.04 o 
   2  -3   5      490.75      520.07     11.01 o 
   3  -3   5      442.63      475.12      3.88 o 
   4  -3   5      130.02      132.01      3.14 o 
   5  -3   5       17.88       20.44      2.67 o 
   6  -3   5      281.83      272.19      5.31 o 
   7  -3   5        0.25        1.05      2.19 o 
   8  -3   5       45.78       44.30      2.78 o 
   9  -3   5       16.75       17.28      2.65 o 
  10  -3   5       21.68       28.91      3.59 o 
 -10  -2   5       45.03       46.76      8.11 o 
  -9  -2   5        0.06        4.72      3.35 o 
  -8  -2   5       76.20       78.59      3.29 o 
  -7  -2   5      373.74      380.64      4.50 o 
  -6  -2   5       90.95       87.63      4.22 o 
  -5  -2   5      207.87      211.97      3.01 o 
  -4  -2   5      301.66      349.18      3.44 o 
  -3  -2   5      208.85      230.22      5.62 o 
  -2  -2   5      336.15      324.73      3.43 o 
  -1  -2   5      669.19      663.99     13.91 o 
   0  -2   5      307.20      292.04      4.09 o 
   1  -2   5       96.81      102.91      3.15 o 
   2  -2   5      629.80      687.75     10.36 o 
   3  -2   5      633.25      654.98      6.50 o 
   4  -2   5      108.40      107.14      3.75 o 
   5  -2   5      172.12      191.04      2.84 o 
   6  -2   5      323.02      313.08      4.96 o 
   7  -2   5        2.72        4.28      2.50 o 
   8  -2   5       67.32       61.91      2.51 o 
   9  -2   5       17.37       18.96      2.45 o 
  10  -2   5       11.60       16.34      3.25 o 
 -11  -1   5       31.48       24.43      4.20 o 
 -10  -1   5       38.68       31.06      4.45 o 
  -9  -1   5       90.03       85.84      4.22 o 
  -8  -1   5      165.82      159.54      3.47 o 
  -7  -1   5       10.91       15.03      3.38 o 
  -6  -1   5       20.62       19.90      2.69 o 
  -5  -1   5      205.95      210.72      3.88 o 
  -4  -1   5      178.79      179.32      3.03 o 
  -3  -1   5       46.24       53.83      2.75 o 
  -2  -1   5     1180.12     1256.19     20.25 o 
  -1  -1   5     2025.82     1998.29     40.79 o 
   0  -1   5       40.81       45.82      2.42 o 
   1  -1   5      575.55      602.93      4.98 o 
   2  -1   5       34.75       42.19      2.17 o 
   3  -1   5        4.04        6.92      1.81 o 
   4  -1   5        8.72        5.28      2.19 o 
   5  -1   5      473.88      504.49     12.72 o 
   6  -1   5      119.86      119.49      2.63 o 
   7  -1   5       39.58       37.56      2.35 o 
   8  -1   5       73.36       65.70      2.36 o 
   9  -1   5        6.11        4.70      2.68 o 
  10  -1   5       13.04       12.94      6.83 o 
 -11   0   5        8.23       11.02      3.42 o 
 -10   0   5       80.50       83.83      5.91 o 
  -9   0   5      104.71      106.86      5.35 o 
  -8   0   5       11.79        9.86      2.99 o 
  -7   0   5       13.74       14.05      3.41 o 
  -6   0   5        0.15       -0.80      2.34 o 
  -5   0   5        3.14        2.66      3.58 o 
  -4   0   5      283.77      305.32      5.01 o 
  -3   0   5       80.94       81.96      2.85 o 
  -2   0   5       74.89       71.76      2.48 o 
  -1   0   5      165.97      193.66      3.94 o 
   0   0   5      878.74      881.04     13.20 o 
   1   0   5        9.68       17.06      2.05 o 
   2   0   5      299.29      305.50      3.06 o 
   3   0   5        0.17       -0.49      1.58 o 
   4   0   5      294.82      314.13      4.59 o 
   5   0   5        1.52        2.37      2.19 o 
   6   0   5        6.87       12.87      2.70 o 
   7   0   5        4.42        4.58      2.28 o 
   8   0   5        3.77        1.50      2.43 o 
   9   0   5        0.79        4.93      3.46 o 
  10   0   5       11.39        9.02      3.05 o 
 -11   1   5        9.88        4.58      3.49 o 
 -10   1   5        0.94       -0.06      5.73 o 
  -9   1   5        5.89        6.32      2.80 o 
  -8   1   5       60.69       63.28      3.14 o 
  -7   1   5      238.63      226.09      7.56 o 
  -6   1   5        8.86        9.07      2.67 o 
  -5   1   5        9.42       10.85      3.15 o 
  -4   1   5        9.94       14.00      1.95 o 
  -3   1   5      196.11      218.43      3.55 o 
  -2   1   5      564.77      575.66      4.69 o 
  -1   1   5      224.18      210.04      3.52 o 
   0   1   5       44.60       43.46      1.98 o 
   1   1   5       18.36       23.37      2.02 o 
   2   1   5      626.07      657.72     10.98 o 
   3   1   5      283.30      287.11      3.97 o 
   4   1   5      130.98      118.47      2.58 o 
   5   1   5      229.90      237.83      2.90 o 
   6   1   5       63.11       52.74      2.88 o 
   7   1   5       71.02       58.85      2.42 o 
   8   1   5        0.77        1.28      3.23 o 
   9   1   5        4.16        2.80      3.55 o 
  10   1   5       32.18       33.86      5.95 o 
 -11   2   5        2.65        6.89      4.74 o 
 -10   2   5        1.05        0.65      3.55 o 
  -9   2   5        3.69       10.22      3.31 o 
  -8   2   5       39.41       37.14      2.77 o 
  -7   2   5        7.67        7.21      2.82 o 
  -6   2   5        0.03        3.74      3.31 o 
  -5   2   5       98.66       80.72     19.23 o 
  -4   2   5       12.31       16.07      2.53 o 
  -3   2   5      440.54      459.50      7.89 o 
  -2   2   5      430.18      406.89      5.34 o 
  -1   2   5      105.49       91.47      2.44 o 
   0   2   5      205.17      213.87      3.81 o 
   1   2   5      227.49      217.47      2.39 o 
   2   2   5      123.00      128.74      2.17 o 
   3   2   5       77.12       81.21      2.69 o 
   4   2   5       51.71       56.65      2.67 o 
   5   2   5        0.22        2.28      2.62 o 
   6   2   5        2.86        7.71      3.48 o 
   7   2   5      147.46      140.68      3.64 o 
   8   2   5        0.36        4.59      2.88 o 
   9   2   5        0.44       -1.70      3.74 o 
  10   2   5       15.33       15.30      4.24 o 
 -11   3   5       12.14       10.38      4.09 o 
 -10   3   5        6.96       13.75      3.72 o 
  -9   3   5        1.78        6.17      2.89 o 
  -8   3   5       71.69       64.67      3.19 o 
  -7   3   5      283.71      266.61      4.13 o 
  -6   3   5        1.14        0.70      4.54 o 
  -5   3   5       34.13       34.62      2.11 o 
  -4   3   5       93.77       85.59      2.68 o 
  -3   3   5      140.48      136.36      2.61 o 
  -2   3   5        9.41        9.35      2.10 o 
  -1   3   5      641.89      695.32      9.29 o 
   0   3   5        3.28        4.15      2.03 o 
   1   3   5      673.28      688.30     13.66 o 
   2   3   5        1.88        4.88      2.12 o 
   3   3   5       14.53       17.08      2.27 o 
   4   3   5       45.78       42.62      2.69 o 
   5   3   5      289.38      256.67      3.49 o 
   6   3   5       11.19       14.86      2.25 o 
   7   3   5        1.85       -0.25      3.37 o 
   8   3   5        2.03        2.45      3.04 o 
   9   3   5        8.86       13.94      3.00 o 
 -11   4   5        0.00       -5.07      5.07 o 
 -10   4   5        2.81        3.33      4.54 o 
  -9   4   5       14.06        7.39      5.86 o 
  -8   4   5       67.31       56.78      5.64 o 
  -7   4   5       77.98       79.08      3.14 o 
  -6   4   5       56.86       51.63      3.42 o 
  -5   4   5        0.35       -0.29      2.24 o 
  -4   4   5      233.88      227.75      3.19 o 
  -3   4   5        0.44        1.63      1.89 o 
  -2   4   5       91.94       91.71      2.25 o 
  -1   4   5        0.04        1.13      1.94 o 
   0   4   5       13.45       11.21      1.74 o 
   1   4   5      250.91      265.70      5.33 o 
   2   4   5        4.52        4.20      2.22 o 
   3   4   5       36.49       42.40      2.15 o 
   4   4   5      352.82      358.40      3.56 o 
   5   4   5       33.60       38.08      3.22 o 
   6   4   5       85.94       86.74      2.90 o 
   7   4   5        4.47        3.95      3.31 o 
   8   4   5       92.60       99.90      4.03 o 
   9   4   5       23.97       29.03      4.20 o 
 -10   5   5       25.51       20.27      4.33 o 
  -9   5   5        2.96        3.85      4.30 o 
  -8   5   5        0.99        3.27      4.02 o 
  -7   5   5        1.30        1.16      2.64 o 
  -6   5   5        8.15       10.41      2.41 o 
  -5   5   5       11.73        9.93      2.37 o 
  -4   5   5       40.38       37.62      2.38 o 
  -3   5   5      350.38      347.38      4.27 o 
  -2   5   5      116.49      125.31      4.01 o 
  -1   5   5       56.00       48.94      2.33 o 
   0   5   5       36.32       47.80      2.31 o 
   1   5   5       74.69       87.50      2.08 o 
   2   5   5      672.68      659.99     12.70 o 
   3   5   5      144.05      152.75      4.81 o 
   4   5   5      160.99      147.68      2.58 o 
   5   5   5       15.98       20.73      2.63 o 
   6   5   5       39.26       39.25      2.57 o 
   7   5   5       75.26       85.28      3.24 o 
   8   5   5        1.25        4.46      3.43 o 
 -10   6   5       60.15       68.42      5.07 o 
  -9   6   5        0.30        0.15      3.21 o 
  -8   6   5       96.57       94.67      3.60 o 
  -7   6   5       22.50       20.53      2.45 o 
  -6   6   5        2.43        6.92      2.81 o 
  -5   6   5      129.73      123.58      2.49 o 
  -4   6   5       20.42       15.57      2.46 o 
  -3   6   5      185.25      180.26      3.79 o 
  -2   6   5        2.47        4.25      2.27 o 
  -1   6   5        3.05        5.92      2.21 o 
   0   6   5        0.42        0.79      2.25 o 
   1   6   5       72.01       70.72      2.54 o 
   2   6   5      259.38      247.59      3.19 o 
   3   6   5      199.26      192.19      6.02 o 
   4   6   5        0.37        1.59      2.97 o 
   5   6   5       36.01       34.64      2.84 o 
   6   6   5       25.47       24.91      3.08 o 
   7   6   5        2.12        3.81      3.31 o 
  -9   7   5        3.93        7.91      3.05 o 
  -8   7   5        0.02       -2.36      2.80 o 
  -7   7   5       22.46       29.85      2.89 o 
  -6   7   5      159.83      148.76      3.79 o 
  -5   7   5      270.26      264.43      5.39 o 
  -4   7   5       84.45       74.44      2.71 o 
  -3   7   5        9.10       13.86      3.48 o 
  -2   7   5        1.89        2.63      2.81 o 
  -1   7   5        1.37        3.14      2.92 o 
   0   7   5        1.72        0.45      2.45 o 
   1   7   5      111.51      113.01      3.10 o 
   2   7   5       95.89       94.69      2.53 o 
   3   7   5        0.01       -1.85      2.57 o 
   4   7   5       38.47       36.79      2.96 o 
   5   7   5        0.83        3.66      2.93 o 
   6   7   5        2.00        2.32      2.94 o 
   7   7   5        0.88       -3.33      3.33 o 
  -9   8   5       19.95       23.09      4.28 o 
  -8   8   5        2.54        4.63      2.97 o 
  -7   8   5       15.50       14.89      2.78 o 
  -6   8   5       41.74       46.46      3.05 o 
  -5   8   5       32.44       30.94      2.57 o 
  -4   8   5       23.77       27.60      2.67 o 
  -3   8   5       58.88       58.47      3.87 o 
  -2   8   5       64.45       58.70      2.75 o 
  -1   8   5        1.91        3.06      2.58 o 
   0   8   5        1.88       -0.01      3.17 o 
   1   8   5       20.47       18.78      3.24 o 
   2   8   5       26.51       25.60      3.25 o 
   3   8   5       86.26       96.16      3.74 o 
   4   8   5       15.75       12.60      3.72 o 
   5   8   5        2.94       -2.90      4.09 o 
   6   8   5       12.00       10.48      4.51 o 
  -8   9   5        2.93        1.55      3.23 o 
  -7   9   5        6.10        7.73      3.43 o 
  -6   9   5        0.67        2.39      3.12 o 
  -5   9   5       21.41       23.63      2.98 o 
  -4   9   5        0.34        0.54      2.88 o 
  -3   9   5       18.02       20.03      4.04 o 
  -2   9   5        3.86        6.97      3.23 o 
  -1   9   5        5.85        7.82      3.22 o 
   0   9   5       30.57       34.84      2.65 o 
   1   9   5       29.17       29.27      3.58 o 
   2   9   5        3.53        8.82      3.41 o 
   3   9   5       10.07       12.17      6.62 o 
   4   9   5        0.86        0.36      3.95 o 
  -6  10   5        1.55       14.61      8.34 o 
  -5  10   5       39.97       40.51      3.07 o 
  -4  10   5        0.63        3.23      2.86 o 
  -3  10   5        3.04        6.25      2.80 o 
  -2  10   5        0.12        3.25      3.02 o 
  -1  10   5        9.30       11.43      3.83 o 
   0  10   5       13.97       11.08      3.30 o 
   1  10   5        0.01        3.36      3.73 o 
   2  10   5       22.55       23.74      8.54 o 
   3  10   5       31.51       27.97      4.87 o 
  -4  11   5       13.42       19.54      5.46 o 
  -3  11   5        3.94        0.79      4.13 o 
  -2  11   5        4.59       10.95      3.58 o 
  -1  11   5       62.17       66.76      3.53 o 
   0  11   5       46.70       49.13      4.31 o 
  -1 -12   6       10.37       11.83      4.23 o 
   0 -12   6       22.76       16.01      7.29 o 
   1 -12   6        2.22        3.24      4.02 o 
   2 -12   6       13.64       20.53      4.16 o 
   3 -12   6        9.43        8.13      3.82 o 
   4 -12   6        1.76        2.11      4.25 o 
  -4 -11   6        5.19        5.85      4.26 o 
  -3 -11   6        1.82       -3.22      4.02 o 
  -2 -11   6        1.73        1.41      4.65 o 
  -1 -11   6       15.45       15.78      4.54 o 
   0 -11   6        0.98        3.38      6.36 o 
   1 -11   6       38.96       38.73      4.46 o 
   2 -11   6        7.13        7.17      3.35 o 
   3 -11   6       72.96       67.44      3.52 o 
   4 -11   6        1.42        2.55      4.05 o 
   5 -11   6        3.55        5.16      3.45 o 
   6 -11   6        7.69        9.37      3.61 o 
  -5 -10   6        2.48        1.01      4.86 o 
  -4 -10   6        1.95       -2.79      4.68 o 
  -3 -10   6        8.11       12.15      4.42 o 
  -2 -10   6       31.05       30.14      5.56 o 
  -1 -10   6        4.19        9.70      4.12 o 
   0 -10   6       23.99       20.47      3.40 o 
   1 -10   6       90.02       76.37      3.40 o 
   2 -10   6       29.03       27.51      4.47 o 
   3 -10   6      116.33      111.39      3.63 o 
   4 -10   6       33.18       31.09      3.08 o 
   5 -10   6        0.00        2.37      3.60 o 
   6 -10   6        8.96       12.95      3.79 o 
   7 -10   6        6.63        6.05      4.14 o 
  -6  -9   6        6.11        5.13      4.85 o 
  -5  -9   6        3.65        3.55      4.49 o 
  -4  -9   6       42.98       44.07      4.38 o 
  -3  -9   6        2.06        3.47      4.10 o 
  -2  -9   6        7.02        7.43      3.90 o 
  -1  -9   6        0.03        2.36      3.74 o 
   0  -9   6      172.51      162.62      5.61 o 
   1  -9   6       92.66       97.22      3.40 o 
   2  -9   6      198.12      169.91      9.00 o 
   3  -9   6       28.08       25.24      3.19 o 
   4  -9   6       32.93       33.73      2.89 o 
   5  -9   6       21.98       22.35      2.95 o 
   6  -9   6       68.62       60.65      2.70 o 
   7  -9   6        2.44        5.20      3.26 o 
   8  -9   6        6.51        5.28      3.57 o 
  -7  -8   6       64.47       55.13      4.91 o 
  -6  -8   6       19.85       19.62      3.68 o 
  -5  -8   6      239.68      239.45      6.95 o 
  -4  -8   6        0.01        2.83      3.94 o 
  -3  -8   6        4.18        1.82      3.10 o 
  -2  -8   6        4.29        5.40      2.92 o 
  -1  -8   6      121.86      115.08      4.06 o 
   0  -8   6        9.82       11.85      3.10 o 
   1  -8   6       11.15       11.33      2.91 o 
   2  -8   6        4.46        4.54      2.94 o 
   3  -8   6      113.90      107.73      3.22 o 
   4  -8   6       48.68       57.32      2.53 o 
   5  -8   6       92.19       85.95      4.42 o 
   6  -8   6       10.44       10.53      2.86 o 
   7  -8   6        1.16        2.64      3.04 o 
   8  -8   6        3.86        5.48      3.82 o 
   9  -8   6        0.07        2.06      3.60 o 
  -8  -7   6       18.92       23.77      3.81 o 
  -7  -7   6        0.05        0.25      3.27 o 
  -6  -7   6       23.30       22.21      3.62 o 
  -5  -7   6       22.25       22.91      3.44 o 
  -4  -7   6      487.01      487.12     15.36 o 
  -3  -7   6      105.12      107.72      3.62 o 
  -2  -7   6      219.88      207.51      6.81 o 
  -1  -7   6        2.10        5.88      2.89 o 
   0  -7   6        6.07        9.13      2.67 o 
   1  -7   6        0.54        2.61      2.72 o 
   2  -7   6      225.23      231.74      5.03 o 
   3  -7   6       34.24       28.36      2.50 o 
   4  -7   6        1.85        1.63      2.87 o 
   5  -7   6       86.14       80.18      5.90 o 
   6  -7   6        6.76        6.22      2.40 o 
   7  -7   6        5.35       11.70      3.08 o 
   8  -7   6        3.84        7.36      4.95 o 
   9  -7   6       11.18        9.18      3.97 o 
  -9  -6   6        4.68        4.51      4.18 o 
  -8  -6   6        0.05        0.59      3.67 o 
  -7  -6   6       82.52       76.68      3.25 o 
  -6  -6   6       80.64       79.50      3.02 o 
  -5  -6   6       32.23       30.93      3.18 o 
  -4  -6   6       38.06       37.05      3.09 o 
  -3  -6   6        0.03       -0.99      2.91 o 
  -2  -6   6        5.49        6.40      2.79 o 
  -1  -6   6      111.33      112.83      2.72 o 
   0  -6   6       92.57       97.50      2.81 o 
   1  -6   6      173.03      192.82      4.65 o 
   2  -6   6      186.71      195.34      6.17 o 
   3  -6   6      220.94      228.43      8.30 o 
   4  -6   6       73.61       64.95      3.20 o 
   5  -6   6        8.00       11.80      2.83 o 
   6  -6   6      220.33      227.10      9.23 o 
   7  -6   6       50.65       54.75      3.65 o 
   8  -6   6       12.05       12.23      2.71 o 
   9  -6   6       19.85       23.96      3.01 o 
  -9  -5   6      104.73      104.66      3.57 o 
  -8  -5   6        1.61        1.96      3.46 o 
  -7  -5   6        5.20        9.32      3.23 o 
  -6  -5   6       46.67       44.88      2.78 o 
  -5  -5   6      132.44      132.99      2.95 o 
  -4  -5   6       29.03       26.93      2.45 o 
  -3  -5   6        1.87        4.56      2.57 o 
  -2  -5   6       37.21       38.31      3.09 o 
  -1  -5   6        3.19        2.80      2.31 o 
   0  -5   6       11.14        9.56      2.51 o 
   1  -5   6       81.30       78.80      3.13 o 
   2  -5   6       15.76       13.44      2.57 o 
   3  -5   6      228.72      267.27      9.87 o 
   4  -5   6       37.68       38.35      2.75 o 
   5  -5   6       18.07       20.46      2.42 o 
   6  -5   6       10.60       13.55      2.59 o 
   7  -5   6        8.51        9.22      2.94 o 
   8  -5   6       55.42       53.51      3.62 o 
   9  -5   6       12.88       18.21      3.69 o 
  10  -5   6       17.31       25.27      4.15 o 
 -10  -4   6        2.89        2.60      3.21 o 
  -9  -4   6       11.65       16.04      2.85 o 
  -8  -4   6        3.46       11.84      3.73 o 
  -7  -4   6        1.01        6.80      3.04 o 
  -6  -4   6      132.77      130.91      2.89 o 
  -5  -4   6        0.97        1.23      2.10 o 
  -4  -4   6       20.07       17.68      2.64 o 
  -3  -4   6      135.27      145.61      3.12 o 
  -2  -4   6        0.50        0.74      2.26 o 
  -1  -4   6       64.86       72.30      2.46 o 
   0  -4   6       49.55       65.00      2.68 o 
   1  -4   6      411.14      466.90     12.39 o 
   2  -4   6      468.09      484.37     13.35 o 
   3  -4   6      114.91      106.38      4.06 o 
   4  -4   6       15.55       17.68      2.26 o 
   5  -4   6       48.23       60.16      2.82 o 
   6  -4   6      226.99      222.85      7.23 o 
   7  -4   6      103.11      106.29      3.41 o 
   8  -4   6      116.93      112.47      3.70 o 
   9  -4   6       27.77       27.84      3.61 o 
  10  -4   6       29.63       30.15      4.07 o 
 -10  -3   6        8.16        8.39      3.43 o 
  -9  -3   6        0.00        2.87      3.03 o 
  -8  -3   6       17.09       15.48      3.20 o 
  -7  -3   6      116.14      118.81      3.24 o 
  -6  -3   6      147.87      146.96      3.57 o 
  -5  -3   6       66.08       60.66      2.29 o 
  -4  -3   6        5.93        5.01      2.48 o 
  -3  -3   6      182.94      197.46      3.34 o 
  -2  -3   6      298.18      312.06      4.68 o 
  -1  -3   6        2.86        3.35      2.14 o 
   0  -3   6       13.09       13.10      2.96 o 
   1  -3   6      107.48      119.25      3.41 o 
   2  -3   6       21.49       29.69      2.03 o 
   3  -3   6      246.49      275.92      8.10 o 
   4  -3   6       34.08       44.19      2.56 o 
   5  -3   6     1088.29     1089.98     23.48 o 
   6  -3   6      311.02      303.93      4.09 o 
   7  -3   6       14.75       15.10      2.25 o 
   8  -3   6        4.01        8.31      2.73 o 
   9  -3   6       44.78       47.32      3.60 o 
  10  -3   6        7.10       11.70      3.17 o 
 -10  -2   6        0.39        2.94      5.80 o 
  -9  -2   6        7.49        3.19      5.08 o 
  -8  -2   6       14.10       11.92      2.74 o 
  -7  -2   6        1.94        1.88      2.50 o 
  -6  -2   6      100.31       97.35      2.95 o 
  -5  -2   6        0.00       -0.89      2.58 o 
  -4  -2   6       22.56       18.86      2.59 o 
  -3  -2   6       48.73       46.60      2.46 o 
  -2  -2   6     1160.30     1170.37     16.45 o 
  -1  -2   6       13.41       18.19      3.15 o 
   0  -2   6        9.45       15.21      2.52 o 
   1  -2   6      138.88      145.99      3.00 o 
   2  -2   6        9.09        9.01      1.89 o 
   3  -2   6      115.41      119.57      2.31 o 
   4  -2   6      134.69      148.63      2.50 o 
   5  -2   6       39.53       41.32      2.37 o 
   6  -2   6       53.26       54.72      2.97 o 
   7  -2   6       12.11       13.45      2.57 o 
   8  -2   6      113.94      102.53      2.75 o 
   9  -2   6       11.52       10.19      4.04 o 
  10  -2   6        2.30        9.09      3.09 o 
 -11  -1   6       17.64       17.60      4.24 o 
 -10  -1   6        7.79       17.99     13.40 o 
  -9  -1   6        1.46        5.19      3.32 o 
  -8  -1   6        3.45        4.70      2.97 o 
  -7  -1   6      163.05      153.42      4.47 o 
  -6  -1   6        5.75        5.93      2.04 o 
  -5  -1   6       73.59       69.77      2.81 o 
  -4  -1   6      134.74      121.96      2.90 o 
  -3  -1   6     1247.57     1339.61     30.40 o 
  -2  -1   6      480.51      506.54      3.90 o 
  -1  -1   6       55.72       73.40      2.32 o 
   0  -1   6      142.22      141.58      2.63 o 
   1  -1   6      102.81      112.76      2.89 o 
   2  -1   6      139.38      137.74      2.32 o 
   3  -1   6      193.27      193.86      2.63 o 
   4  -1   6       56.18       51.54      2.17 o 
   5  -1   6      565.77      559.06      8.28 o 
   6  -1   6       45.99       53.45      3.89 o 
   7  -1   6       43.95       43.74      2.33 o 
   8  -1   6      173.29      188.30      4.75 o 
   9  -1   6       16.05       20.74      2.57 o 
  10  -1   6        6.39        8.36      2.82 o 
 -11   0   6        8.32       -0.16      7.88 o 
 -10   0   6        4.40        2.58      4.55 o 
  -9   0   6        3.21        5.96      3.70 o 
  -8   0   6      225.61      236.38      9.61 o 
  -7   0   6      128.65      121.64      3.21 o 
  -6   0   6      183.64      155.82      2.80 o 
  -5   0   6      182.72      192.30      6.25 o 
  -4   0   6       14.75       16.56      2.17 o 
  -3   0   6       67.49       88.84      3.52 o 
  -2   0   6      170.71      178.25      4.73 o 
  -1   0   6       12.50       13.90      2.61 o 
   0   0   6      298.53      285.47      3.22 o 
   1   0   6       65.94       80.62      2.32 o 
   2   0   6        1.19        2.35      1.82 o 
   3   0   6      470.77      479.84      5.28 o 
   4   0   6       33.08       37.70      1.95 o 
   5   0   6        1.46        0.19      2.26 o 
   6   0   6       73.02       72.94      2.93 o 
   7   0   6       21.57       22.02      3.08 o 
   8   0   6       74.96       77.16      2.96 o 
   9   0   6        9.95       12.91      3.14 o 
  10   0   6       14.89       13.20      4.04 o 
 -11   1   6        1.71        3.25      4.05 o 
 -10   1   6        0.32       -0.06      3.39 o 
  -9   1   6       13.62       21.12      4.03 o 
  -8   1   6       33.08       33.19      5.21 o 
  -7   1   6       35.66       33.24      3.01 o 
  -6   1   6       61.33       64.98      2.80 o 
  -5   1   6       74.51       76.18      2.48 o 
  -4   1   6      349.41      294.34     34.20 o 
  -3   1   6       99.08      104.67      2.82 o 
  -2   1   6        8.64        8.78      1.83 o 
  -1   1   6      156.57      166.56      2.42 o 
   0   1   6       41.40       45.18      1.98 o 
   1   1   6       14.39       14.06      1.72 o 
   2   1   6        5.98        7.27      1.49 o 
   3   1   6       28.36       21.80      2.19 o 
   4   1   6        0.31        2.06      2.18 o 
   5   1   6       58.62       48.23      2.48 o 
   6   1   6       11.24       10.09      2.43 o 
   7   1   6       40.18       33.94      3.13 o 
   8   1   6       17.18       18.54      3.34 o 
   9   1   6        1.23        2.93      2.64 o 
  10   1   6       35.24       37.57      4.26 o 
 -11   2   6        1.27        3.13      4.10 o 
 -10   2   6        5.59        4.41      4.53 o 
  -9   2   6        2.71        1.40      3.31 o 
  -8   2   6        1.25        0.89      4.22 o 
  -7   2   6      257.54      242.66      9.73 o 
  -6   2   6      128.54      102.37      2.95 o 
  -5   2   6      246.76      230.57      3.26 o 
  -4   2   6      209.77      211.11      4.22 o 
  -3   2   6      189.29      189.69      2.84 o 
  -2   2   6      122.28      124.95      2.88 o 
  -1   2   6        5.40        6.66      1.57 o 
   0   2   6       32.25       27.16      2.16 o 
   1   2   6      521.41      501.66      7.13 o 
   2   2   6       67.36       62.74      2.13 o 
   3   2   6       66.46       68.66      2.11 o 
   4   2   6        0.32        0.12      2.02 o 
   5   2   6        8.94        6.12      2.16 o 
   6   2   6      220.22      211.87      2.84 o 
   7   2   6        6.58        8.90      2.44 o 
   8   2   6       30.86       33.86      3.07 o 
   9   2   6        1.41        1.17      2.95 o 
 -11   3   6       15.29       16.79      9.87 o 
 -10   3   6       12.75       27.75      6.16 o 
  -9   3   6       46.81       47.93      3.13 o 
  -8   3   6       44.78       35.13      3.12 o 
  -7   3   6       23.56       25.55      3.50 o 
  -6   3   6       60.48       54.56      2.84 o 
  -5   3   6      123.70      117.31      2.89 o 
  -4   3   6       44.98       53.70      2.31 o 
  -3   3   6      232.06      220.07      3.62 o 
  -2   3   6      284.64      287.55      5.61 o 
  -1   3   6       95.78       99.61      2.41 o 
   0   3   6      515.45      536.66     11.52 o 
   1   3   6      119.28      117.93      2.68 o 
   2   3   6       77.89       88.25      2.06 o 
   3   3   6      278.34      285.06      2.87 o 
   4   3   6      171.32      162.17      4.55 o 
   5   3   6        2.95        4.80      2.44 o 
   6   3   6       28.17       21.11      2.69 o 
   7   3   6        0.79       -2.67      2.90 o 
   8   3   6        2.47        0.88      2.88 o 
   9   3   6        7.58        8.40      3.10 o 
 -10   4   6       37.45       42.86      6.61 o 
  -9   4   6        2.95        7.37      7.96 o 
  -8   4   6       10.48        9.56      2.45 o 
  -7   4   6       16.83       16.55      3.00 o 
  -6   4   6       86.49       81.03      2.15 o 
  -5   4   6       59.11       59.91      3.24 o 
  -4   4   6        0.54        0.03      2.23 o 
  -3   4   6       33.60       39.48      2.08 o 
  -2   4   6       87.81       80.69      2.43 o 
  -1   4   6       57.71       59.04      2.09 o 
   0   4   6       16.20       14.62      2.18 o 
   1   4   6      285.25      305.37      2.92 o 
   2   4   6       13.77       17.18      2.32 o 
   3   4   6      140.83      142.31      4.76 o 
   4   4   6       38.76       41.19      2.09 o 
   5   4   6      149.81      150.83      4.87 o 
   6   4   6      134.64      133.20      4.30 o 
   7   4   6        2.22        2.60      2.72 o 
   8   4   6       26.90       28.98      3.37 o 
 -10   5   6       34.17       36.85      3.48 o 
  -9   5   6       10.49       12.66      3.15 o 
  -8   5   6        1.41       -1.79      3.32 o 
  -7   5   6      389.24      353.00      5.54 o 
  -6   5   6       30.93       28.02      2.58 o 
  -5   5   6        0.33        1.62      2.77 o 
  -4   5   6       23.54       20.94      2.40 o 
  -3   5   6        0.96        1.09      2.02 o 
  -2   5   6        2.37        2.87      1.95 o 
  -1   5   6       65.63       63.25      2.39 o 
   0   5   6      106.60       92.82      2.49 o 
   1   5   6      103.81      107.43      3.78 o 
   2   5   6      188.42      182.18      6.17 o 
   3   5   6        0.23        1.33      2.17 o 
   4   5   6        4.84        4.42      2.55 o 
   5   5   6      113.93      130.42      8.40 o 
   6   5   6       39.91       50.77      2.97 o 
   7   5   6        0.49        2.21      3.17 o 
   8   5   6      112.25      115.77      3.86 o 
 -10   6   6        3.05        4.34      3.22 o 
  -9   6   6       11.92       10.62      3.78 o 
  -8   6   6       11.90       19.30      3.51 o 
  -7   6   6       16.91       18.24      2.99 o 
  -6   6   6       28.75       29.29      2.19 o 
  -5   6   6      170.15      150.04      5.59 o 
  -4   6   6      282.07      284.87     10.08 o 
  -3   6   6      177.49      182.75      3.75 o 
  -2   6   6      143.89      138.74      3.04 o 
  -1   6   6        4.74        3.69      2.69 o 
   0   6   6        5.32        6.88      2.36 o 
   1   6   6       84.72       77.63      2.60 o 
   2   6   6       10.36       14.87      2.49 o 
   3   6   6      115.27      113.67      2.60 o 
   4   6   6       58.98       55.51      4.59 o 
   5   6   6       78.04       81.12      3.56 o 
   6   6   6        0.02        1.38      3.10 o 
   7   6   6        2.00        5.74      3.46 o 
  -9   7   6       26.52       28.43      3.59 o 
  -8   7   6       28.04       30.03      2.92 o 
  -7   7   6        6.67        8.38      3.00 o 
  -6   7   6       17.86       17.55      2.26 o 
  -5   7   6        3.09        3.83      2.34 o 
  -4   7   6        1.94        5.62      2.33 o 
  -3   7   6       83.32       72.50      3.23 o 
  -2   7   6        6.06        3.93      2.44 o 
  -1   7   6       55.98       62.33      2.62 o 
   0   7   6       82.45       69.40      4.57 o 
   1   7   6       28.27       25.24      3.03 o 
   2   7   6      183.04      175.80      5.94 o 
   3   7   6        0.46        3.04      2.73 o 
   4   7   6      244.40      235.02      9.05 o 
   5   7   6       37.15       37.48      3.29 o 
   6   7   6        1.89        0.39      4.20 o 
  -8   8   6       42.08       32.86      3.17 o 
  -7   8   6        4.74        5.87      5.24 o 
  -6   8   6        4.72        1.87      3.04 o 
  -5   8   6       73.90       73.50      2.66 o 
  -4   8   6       24.20       27.92      2.87 o 
  -3   8   6       41.61       42.90      7.81 o 
  -2   8   6       42.70       49.67      2.80 o 
  -1   8   6       57.64       65.53      3.25 o 
   0   8   6        6.29        6.18      2.72 o 
   1   8   6        2.06        4.20      2.74 o 
   2   8   6        1.28        0.35      2.84 o 
   3   8   6        6.99       10.53      2.98 o 
   4   8   6       33.76       40.32      2.99 o 
   5   8   6       17.96       16.43      3.69 o 
  -7   9   6       14.23       17.81      3.57 o 
  -6   9   6       29.25       34.24      3.35 o 
  -5   9   6       13.96       10.04      4.64 o 
  -4   9   6       22.97       21.39      3.02 o 
  -3   9   6       13.41       11.78      4.23 o 
  -2   9   6        1.62        1.86      2.58 o 
  -1   9   6        7.15       10.75      2.57 o 
   0   9   6       16.62       21.34      3.06 o 
   1   9   6       44.48       40.15      5.26 o 
   2   9   6       21.50       23.08      3.25 o 
   3   9   6       70.99       71.23      4.91 o 
   4   9   6       18.48       15.03      4.14 o 
  -6  10   6        0.68        6.17      4.22 o 
  -5  10   6       56.46       52.38      4.16 o 
  -4  10   6      185.97      182.22     25.87 o 
  -3  10   6        2.22        4.66      3.31 o 
  -2  10   6        0.82        3.94      3.19 o 
  -1  10   6        0.54        0.48      3.21 o 
   0  10   6        4.12        5.95      3.48 o 
   1  10   6        0.12        4.38      3.55 o 
   2  10   6        0.28        6.88      4.20 o 
  -2  11   6        0.14        0.86      3.67 o 
  -1 -12   7       37.88       38.78      5.21 o 
   0 -12   7       10.04       15.08      6.71 o 
   1 -12   7        1.45       -3.32      5.14 o 
   2 -12   7       67.92       67.94      5.33 o 
   3 -12   7        9.03        8.96      3.45 o 
  -3 -11   7        2.98       11.89      7.66 o 
  -2 -11   7        3.52        5.14      4.82 o 
  -1 -11   7        4.16        0.12      4.63 o 
   0 -11   7       48.37       45.92      4.02 o 
   1 -11   7        3.87        2.73      4.58 o 
   2 -11   7       22.07       24.32      4.08 o 
   3 -11   7       46.58       50.71      4.19 o 
   4 -11   7       83.98       78.71      5.28 o 
   5 -11   7        0.36        2.29      4.09 o 
  -5 -10   7       14.45       12.39      5.53 o 
  -4 -10   7        3.37        2.59      4.70 o 
  -3 -10   7        7.67        5.90      4.53 o 
  -2 -10   7       98.47       92.38      4.61 o 
  -1 -10   7        2.01        3.13      4.15 o 
   0 -10   7       63.71       62.52      6.24 o 
   1 -10   7       15.44       16.16      3.66 o 
   2 -10   7       92.36       97.37      3.91 o 
   3 -10   7        1.03        1.15      3.45 o 
   4 -10   7        6.11        8.24      3.60 o 
   5 -10   7        2.52        5.88      2.82 o 
   6 -10   7        0.05       -1.81      3.39 o 
   7 -10   7        8.13       14.96      4.20 o 
  -6  -9   7        7.63        8.13      4.87 o 
  -5  -9   7      344.69      314.54     15.17 o 
  -4  -9   7       95.69       88.03      3.90 o 
  -3  -9   7        0.12        2.13      4.10 o 
  -2  -9   7       27.25       28.06      4.01 o 
  -1  -9   7        0.00       -0.45      3.83 o 
   0  -9   7        0.30       -0.53      4.16 o 
   1  -9   7        0.04        2.50      3.11 o 
   2  -9   7       14.99       15.06      3.17 o 
   3  -9   7       84.40       85.43      4.21 o 
   4  -9   7       17.54       20.09      2.89 o 
   5  -9   7        0.51        1.10      3.44 o 
   6  -9   7       44.05       42.50      3.26 o 
   7  -9   7       43.16       42.74      4.72 o 
   8  -9   7       24.57       31.25      4.79 o 
  -7  -8   7       21.89       21.68      3.56 o 
  -6  -8   7       72.67       67.86      4.22 o 
  -5  -8   7        1.19        5.55      4.15 o 
  -4  -8   7        5.14        8.16      4.00 o 
  -3  -8   7      222.05      216.67      6.26 o 
  -2  -8   7       50.25       51.57      3.80 o 
  -1  -8   7        2.43        2.98      3.14 o 
   0  -8   7      506.30      495.66      5.74 o 
   1  -8   7       89.14       84.85      3.25 o 
   2  -8   7       15.88       14.95      2.99 o 
   3  -8   7       43.43       45.53      3.09 o 
   4  -8   7       61.78       57.32      3.05 o 
   5  -8   7       27.44       30.13      3.28 o 
   6  -8   7        9.24       10.59      3.41 o 
   7  -8   7        1.57       -0.35      2.82 o 
   8  -8   7        1.61       -0.19      3.97 o 
  -8  -7   7        0.02       -1.62      3.50 o 
  -7  -7   7       55.16       58.38      3.88 o 
  -6  -7   7       15.11       12.30      3.67 o 
  -5  -7   7       12.46       12.08      3.46 o 
  -4  -7   7       21.63       21.62      3.31 o 
  -3  -7   7        8.63        7.87      3.25 o 
  -2  -7   7       29.58       25.82      3.34 o 
  -1  -7   7      207.05      194.28      6.67 o 
   0  -7   7        9.75       10.32      2.78 o 
   1  -7   7        1.66       -0.62      2.71 o 
   2  -7   7      107.04      103.91      3.30 o 
   3  -7   7        0.02       -0.03      2.85 o 
   4  -7   7       43.97       46.86      3.06 o 
   5  -7   7       19.34       26.88      3.58 o 
   6  -7   7       84.16       83.59      3.99 o 
   7  -7   7        0.82        4.60      3.50 o 
   8  -7   7        0.40        5.59      4.64 o 
   9  -7   7       36.70       45.67      5.77 o 
  -9  -6   7       19.21       19.11      4.24 o 
  -8  -6   7       36.22       35.52      3.06 o 
  -7  -6   7        4.87        8.66      3.69 o 
  -6  -6   7        4.94        5.49      3.38 o 
  -5  -6   7       94.11       90.69      4.19 o 
  -4  -6   7       61.36       56.82      3.09 o 
  -3  -6   7       63.21       61.29      3.17 o 
  -2  -6   7       61.57       65.92      2.96 o 
  -1  -6   7       17.84       16.45      2.32 o 
   0  -6   7        1.59       -0.13      2.24 o 
   1  -6   7       12.79       11.16      2.81 o 
   2  -6   7      130.52      127.25      3.34 o 
   3  -6   7       38.35       35.47      2.87 o 
   4  -6   7       70.13       68.28      3.58 o 
   5  -6   7       16.89       14.93      3.00 o 
   6  -6   7        4.58        8.00      2.74 o 
   7  -6   7       16.74       19.29      3.34 o 
   8  -6   7        1.13        0.11      3.06 o 
   9  -6   7        0.07        2.84      3.94 o 
  -9  -5   7        6.95        9.77      4.82 o 
  -8  -5   7        3.57       10.64      3.55 o 
  -7  -5   7      147.48      146.42      3.28 o 
  -6  -5   7       15.77       17.66      3.06 o 
  -5  -5   7       58.68       56.62      3.09 o 
  -4  -5   7      238.37      244.02      3.85 o 
  -3  -5   7        4.19        6.46      3.21 o 
  -2  -5   7      180.84      188.43      4.14 o 
  -1  -5   7       29.14       30.71      2.52 o 
   0  -5   7       14.97       11.06      2.41 o 
   1  -5   7       39.54       41.65      2.09 o 
   2  -5   7       73.64       81.27      3.07 o 
   3  -5   7        1.45        2.52      2.28 o 
   4  -5   7        2.34        3.85      2.36 o 
   5  -5   7        0.04        1.30      2.14 o 
   6  -5   7        8.38        8.84      3.65 o 
   7  -5   7      115.57      111.00      3.95 o 
   8  -5   7       68.70       67.57      4.04 o 
   9  -5   7        5.62       10.85      2.98 o 
 -10  -4   7        5.40        6.94      3.64 o 
  -9  -4   7       29.89       28.87      3.76 o 
  -8  -4   7       19.02       18.55      2.97 o 
  -7  -4   7       33.55       34.40      2.81 o 
  -6  -4   7        2.15        2.52      2.92 o 
  -5  -4   7      138.70      133.60      2.70 o 
  -4  -4   7       50.92       49.82      2.87 o 
  -3  -4   7       80.32       86.11      3.12 o 
  -2  -4   7      491.56      501.36      7.23 o 
  -1  -4   7      718.38      775.94     18.56 o 
   0  -4   7       19.76       16.34      2.81 o 
   1  -4   7        0.54        1.28      2.08 o 
   2  -4   7       77.34       84.75      2.77 o 
   3  -4   7      110.36      116.22      4.33 o 
   4  -4   7       33.57       36.54      2.74 o 
   5  -4   7       46.71       51.98      2.90 o 
   6  -4   7       28.26       26.17      2.33 o 
   7  -4   7        2.19        3.51      3.29 o 
   8  -4   7       15.42       16.99      2.61 o 
   9  -4   7        0.31       -4.10      4.10 o 
  10  -4   7        1.23        3.47      3.21 o 
 -10  -3   7        0.08        6.56      4.67 o 
  -9  -3   7       29.92       27.65      3.16 o 
  -8  -3   7        0.68        1.79      4.79 o 
  -7  -3   7        1.39        4.35      3.05 o 
  -6  -3   7       32.30       28.36      2.92 o 
  -5  -3   7       20.91       26.76      2.44 o 
  -4  -3   7        5.97        6.95      2.61 o 
  -3  -3   7       53.42       60.20      2.59 o 
  -2  -3   7      459.91      462.26      4.00 o 
  -1  -3   7      233.27      229.11      3.55 o 
   0  -3   7       82.05       81.13      3.27 o 
   1  -3   7      104.11      114.12      4.59 o 
   2  -3   7      235.41      235.08      3.07 o 
   3  -3   7      154.22      178.90      3.41 o 
   4  -3   7       55.67       56.71      2.77 o 
   5  -3   7      107.53      105.93      3.00 o 
   6  -3   7      258.06      246.26      3.44 o 
   7  -3   7       16.91       13.85      3.04 o 
   8  -3   7       16.55       16.98      2.90 o 
   9  -3   7       31.73       36.42      3.75 o 
  10  -3   7       18.57       18.16      3.24 o 
 -10  -2   7        0.35        9.86      3.87 o 
  -9  -2   7       96.68       92.29      3.27 o 
  -8  -2   7      120.91      126.13      3.52 o 
  -7  -2   7      104.36      107.16      4.89 o 
  -6  -2   7       35.17       36.35      2.48 o 
  -5  -2   7        0.13        1.55      2.62 o 
  -4  -2   7      111.86      117.62      3.00 o 
  -3  -2   7      162.25      162.77      3.48 o 
  -2  -2   7      501.22      464.80      4.15 o 
  -1  -2   7        5.81        9.14      2.44 o 
   0  -2   7      738.57      750.69      7.84 o 
   1  -2   7      770.69      829.17     14.37 o 
   2  -2   7       35.37       41.11      2.30 o 
   3  -2   7       30.27       30.64      2.18 o 
   4  -2   7      162.57      155.69      3.05 o 
   5  -2   7       78.17       72.45      2.57 o 
   6  -2   7       13.45       14.23      2.83 o 
   7  -2   7      204.18      207.08      5.39 o 
   8  -2   7       59.65       59.62      3.01 o 
   9  -2   7       47.89       51.25      2.96 o 
  10  -2   7        4.09       -0.64      4.16 o 
 -10  -1   7       36.67       37.73      2.98 o 
  -9  -1   7        2.64        7.88      3.35 o 
  -8  -1   7       28.44       28.11      2.75 o 
  -7  -1   7        0.00        1.84      2.98 o 
  -6  -1   7       12.62        9.43      2.80 o 
  -5  -1   7      108.80      114.50      2.66 o 
  -4  -1   7       60.38       67.67      2.68 o 
  -3  -1   7      652.94      694.32     20.48 o 
  -2  -1   7     1833.81     1889.75     35.76 o 
  -1  -1   7      223.83      215.92      2.88 o 
   0  -1   7       53.43       48.46      2.38 o 
   1  -1   7      256.23      279.61      4.05 o 
   2  -1   7       36.05       37.76      1.90 o 
   3  -1   7      978.44     1025.79     13.59 o 
   4  -1   7       45.02       56.55      2.02 o 
   5  -1   7       20.54       18.54      2.32 o 
   6  -1   7      189.16      200.66      5.03 o 
   7  -1   7       18.23       21.34      3.09 o 
   8  -1   7       65.88       71.57      2.76 o 
   9  -1   7       16.62       10.38      3.32 o 
  10  -1   7        0.25        3.25      2.89 o 
 -11   0   7        0.09        5.35      5.18 o 
 -10   0   7        2.79        4.43      3.19 o 
  -9   0   7       65.11       79.09      3.41 o 
  -8   0   7        3.01        4.04      4.04 o 
  -7   0   7        7.63       13.50      2.87 o 
  -6   0   7       53.18       55.72      2.25 o 
  -5   0   7        3.89        4.91      2.20 o 
  -4   0   7       12.47       18.17      2.17 o 
  -3   0   7      417.87      466.82      4.96 o 
  -2   0   7       94.69       98.11      2.83 o 
  -1   0   7      165.77      151.84      2.63 o 
   0   0   7       22.84       22.65      2.09 o 
   1   0   7      199.92      198.21      4.41 o 
   2   0   7       89.76      102.64      2.81 o 
   3   0   7      127.06      133.96      2.48 o 
   4   0   7        0.88       -0.67      2.22 o 
   5   0   7       54.62       61.64      2.48 o 
   6   0   7       35.27       32.00      2.91 o 
   7   0   7       36.91       35.43      2.75 o 
   8   0   7        3.35       11.60      3.45 o 
   9   0   7        0.14        1.63      3.28 o 
 -11   1   7        0.70        3.61      4.20 o 
 -10   1   7       25.81       24.08      2.92 o 
  -9   1   7       84.01       95.28      4.84 o 
  -8   1   7       33.07       34.51      2.65 o 
  -7   1   7       48.80       41.34      2.65 o 
  -6   1   7       10.98       15.07      2.38 o 
  -5   1   7      353.51      347.94      7.12 o 
  -4   1   7      451.49      440.38      7.89 o 
  -3   1   7       46.75       63.16      2.43 o 
  -2   1   7      718.05      746.15      4.77 o 
  -1   1   7      492.48      492.38      7.49 o 
   0   1   7      189.95      212.18      3.15 o 
   1   1   7       66.55       70.33      2.35 o 
   2   1   7       92.16       98.36      2.84 o 
   3   1   7        1.09        4.44      1.92 o 
   4   1   7       29.04       25.42      2.13 o 
   5   1   7      459.90      434.60      4.87 o 
   6   1   7       80.92       75.64      3.64 o 
   7   1   7        5.56        9.04      2.74 o 
   8   1   7       46.21       47.76      3.11 o 
   9   1   7       17.92       20.50      3.01 o 
 -11   2   7        4.29        2.62      7.37 o 
 -10   2   7        0.43        1.34      2.90 o 
  -9   2   7        4.29        2.42      2.39 o 
  -8   2   7        0.25        3.04      2.16 o 
  -7   2   7        5.80       10.26      2.19 o 
  -6   2   7       70.96       53.49      5.84 o 
  -5   2   7        0.20        2.43      2.25 o 
  -4   2   7       74.89       84.06      2.53 o 
  -3   2   7        4.41        1.42      2.13 o 
  -2   2   7      156.44      147.51      4.65 o 
  -1   2   7        0.83        3.12      1.90 o 
   0   2   7       81.77       83.75      2.39 o 
   1   2   7        5.86        8.96      1.90 o 
   2   2   7       24.46       21.90      1.90 o 
   3   2   7       24.54       28.56      2.12 o 
   4   2   7      227.40      198.79      5.46 o 
   5   2   7       15.55       17.39      3.25 o 
   6   2   7       27.98       28.91      3.32 o 
   7   2   7        0.36        1.00      2.80 o 
   8   2   7        5.72        2.02      3.11 o 
   9   2   7        5.09        5.25      3.49 o 
 -10   3   7       17.54       14.87      4.80 o 
  -9   3   7        2.46        5.12      7.29 o 
  -8   3   7        0.02       -0.77      3.80 o 
  -7   3   7      354.86      348.23      6.54 o 
  -6   3   7      107.58      109.49      3.04 o 
  -5   3   7      104.80      106.16      3.45 o 
  -4   3   7      152.92      151.68      2.54 o 
  -3   3   7      661.17      649.42      8.45 o 
  -2   3   7      148.35      147.09      2.20 o 
  -1   3   7        6.10        3.25      1.92 o 
   0   3   7        0.02        0.04      2.19 o 
   1   3   7        0.02        1.74      2.23 o 
   2   3   7      198.41      183.14      3.37 o 
   3   3   7      153.55      157.03      3.03 o 
   4   3   7        3.83        2.66      2.14 o 
   5   3   7       71.94       65.70      2.74 o 
   6   3   7        1.53        2.78      3.15 o 
   7   3   7       25.72       32.59      3.05 o 
   8   3   7       24.05       29.77      4.01 o 
 -10   4   7       22.17       26.87      5.88 o 
  -9   4   7       42.93       42.17      3.63 o 
  -8   4   7       14.69       11.77      2.84 o 
  -7   4   7       54.99       58.27      3.90 o 
  -6   4   7       35.05       28.67      2.57 o 
  -5   4   7       30.70       35.18      2.80 o 
  -4   4   7      404.32      373.35      3.55 o 
  -3   4   7       27.72       27.23      2.37 o 
  -2   4   7      199.66      214.09      3.01 o 
  -1   4   7       14.72       13.79      2.25 o 
   0   4   7      111.54       96.86      2.30 o 
   1   4   7        2.90        2.60      2.24 o 
   2   4   7      193.56      193.96      2.43 o 
   3   4   7        0.49        1.28      2.11 o 
   4   4   7      164.52      165.13      3.85 o 
   5   4   7        0.95        6.41      2.62 o 
   6   4   7       97.84      102.01      3.55 o 
   7   4   7        5.84        5.36      2.82 o 
   8   4   7        6.89        7.25      4.07 o 
 -10   5   7        1.38        1.81      3.62 o 
  -9   5   7        5.15        3.39      3.18 o 
  -8   5   7       57.92       61.23      4.11 o 
  -7   5   7        3.39        8.04      2.44 o 
  -6   5   7       59.77       57.23      2.81 o 
  -5   5   7        0.22       -2.03      2.57 o 
  -4   5   7        0.30        4.10      2.74 o 
  -3   5   7      234.53      230.27      3.65 o 
  -2   5   7       10.80        8.48      2.30 o 
  -1   5   7       53.82       56.23      2.44 o 
   0   5   7        0.47       -0.48      1.86 o 
   1   5   7      514.07      475.98     10.51 o 
   2   5   7        0.56        1.44      2.00 o 
   3   5   7       52.52       51.25      3.26 o 
   4   5   7        5.80        9.31      2.14 o 
   5   5   7        7.30        9.55      2.90 o 
   6   5   7       14.27       14.14      3.58 o 
   7   5   7        6.93        7.38      2.97 o 
  -9   6   7        0.59        5.34      3.39 o 
  -8   6   7       27.90       28.38      3.37 o 
  -7   6   7       17.00       12.87      2.60 o 
  -6   6   7        2.01        7.50      2.71 o 
  -5   6   7        0.68       -2.71      3.04 o 
  -4   6   7       10.29       10.98      2.21 o 
  -3   6   7      183.64      189.01      5.46 o 
  -2   6   7        1.98        0.49      2.00 o 
  -1   6   7        5.43        8.33      2.53 o 
   0   6   7       31.07       29.53      2.06 o 
   1   6   7        3.62        1.59      2.04 o 
   2   6   7        4.61        2.79      2.65 o 
   3   6   7       17.86       19.75      2.43 o 
   4   6   7       21.10       25.23      3.54 o 
   5   6   7       14.57       11.39      3.05 o 
   6   6   7        0.84        3.53      2.91 o 
   7   6   7        5.22        8.13      4.21 o 
  -9   7   7        4.99        7.11      3.24 o 
  -8   7   7        0.67        1.87      3.33 o 
  -7   7   7      103.11       94.02      4.58 o 
  -6   7   7        0.18        0.64      3.35 o 
  -5   7   7        1.47        7.80      2.77 o 
  -4   7   7       49.84       48.23      2.85 o 
  -3   7   7        4.17        7.86      3.75 o 
  -2   7   7       82.80       77.65      3.47 o 
  -1   7   7       40.83       42.23      3.10 o 
   0   7   7       46.29       38.60      2.57 o 
   1   7   7       10.27        8.83      2.21 o 
   2   7   7       11.11       13.34      2.32 o 
   3   7   7        0.65        5.84      2.91 o 
   4   7   7        0.29       -1.30      3.12 o 
   5   7   7        0.62        3.45      3.27 o 
   6   7   7        4.10        0.27      4.20 o 
  -8   8   7       11.04       13.39      3.61 o 
  -7   8   7        5.61        6.82      3.85 o 
  -6   8   7       48.54       44.84      3.21 o 
  -5   8   7       52.04       44.32      3.15 o 
  -4   8   7       37.62       35.47      3.39 o 
  -3   8   7       74.62       77.08      3.56 o 
  -2   8   7        1.91        8.03      2.81 o 
  -1   8   7       19.60       24.14      2.50 o 
   0   8   7       11.11       10.57      2.78 o 
   1   8   7        6.35        8.40      2.60 o 
   2   8   7       21.29       19.46      3.23 o 
   3   8   7      107.45       96.82      5.87 o 
   4   8   7       21.84       16.92      3.53 o 
   5   8   7        5.42        3.22      3.63 o 
  -7   9   7        1.76        9.07      3.59 o 
  -6   9   7        4.23        5.03      4.54 o 
  -5   9   7       13.87       13.17      5.70 o 
  -4   9   7       69.46       70.97      3.34 o 
  -3   9   7       30.71       27.99      3.66 o 
  -2   9   7        0.70       -0.20      3.47 o 
  -1   9   7        3.06        3.52      4.94 o 
   0   9   7       33.55       37.07      3.72 o 
   1   9   7        4.66        9.88      4.00 o 
   2   9   7       21.70       28.70      3.95 o 
   3   9   7        1.05        4.90      5.06 o 
  -5  10   7       27.44       32.81      3.69 o 
  -4  10   7        7.11        8.82      3.51 o 
  -3  10   7        3.28        4.01      3.97 o 
  -2  10   7        6.69        9.69      4.63 o 
  -1  10   7       10.39        7.89      5.43 o 
   0  10   7        2.97        2.84      3.53 o 
   1  10   7       59.14       64.91      4.72 o 
   0 -12   8       58.18       56.10      5.48 o 
   1 -12   8        8.54       10.74      5.34 o 
   2 -12   8        9.71        8.29      4.78 o 
  -3 -11   8       30.78       21.81      5.75 o 
  -2 -11   8        5.72        8.38      4.92 o 
  -1 -11   8       56.83       58.61      6.90 o 
   0 -11   8        1.83        6.76      5.18 o 
   1 -11   8       11.07       11.87      4.22 o 
   2 -11   8        1.87        3.68      4.10 o 
   3 -11   8       23.14       18.26      3.98 o 
   4 -11   8       25.90       24.90      4.08 o 
   5 -11   8       27.94       25.16      4.28 o 
  -5 -10   8        0.03       -0.70      5.17 o 
  -4 -10   8        1.02        1.35      4.75 o 
  -3 -10   8        3.22        7.34      3.84 o 
  -2 -10   8        9.34        9.18      4.46 o 
  -1 -10   8       18.83       19.15      4.32 o 
   0 -10   8       11.39       10.63      3.91 o 
   1 -10   8        0.13       -1.38      3.60 o 
   2 -10   8       98.45       90.31      4.14 o 
   3 -10   8       94.44       91.33      3.83 o 
   4 -10   8        0.07        0.54      3.65 o 
   5 -10   8        6.55        5.99      3.40 o 
   6 -10   8        2.23        6.93      4.00 o 
  -6  -9   8        9.08       11.37      4.17 o 
  -5  -9   8       18.74       18.43      4.75 o 
  -4  -9   8       54.06       51.35      4.62 o 
  -3  -9   8        0.26        4.25      4.16 o 
  -2  -9   8       40.10       38.60      4.50 o 
  -1  -9   8       59.70       57.94      4.19 o 
   0  -9   8       99.36       94.25      3.99 o 
   1  -9   8       24.94       25.19      3.26 o 
   2  -9   8       12.49       13.27      3.22 o 
   3  -9   8       24.80       27.03      3.36 o 
   4  -9   8        0.02        0.71      2.95 o 
   5  -9   8       49.32       46.69      3.20 o 
   6  -9   8       22.33       22.00      3.77 o 
   7  -9   8        5.12        6.11      4.04 o 
  -7  -8   8        4.39        3.83      3.67 o 
  -6  -8   8        3.82        1.20      4.18 o 
  -5  -8   8      156.26      157.25      4.43 o 
  -4  -8   8        0.30        1.10      3.61 o 
  -3  -8   8       87.28       85.83      4.08 o 
  -2  -8   8        1.71        1.93      4.18 o 
  -1  -8   8       59.68       57.54      3.66 o 
   0  -8   8       73.73       70.36      3.31 o 
   1  -8   8       51.30       54.74      3.20 o 
   2  -8   8        6.14        8.46      3.09 o 
   3  -8   8       14.46       17.55      3.12 o 
   4  -8   8       31.62       26.96      3.23 o 
   5  -8   8        0.10        2.88      2.88 o 
   6  -8   8        4.11        4.28      2.51 o 
   7  -8   8       19.94       29.61      5.62 o 
   8  -8   8       16.28       21.01      4.07 o 
  -8  -7   8        4.01        3.09      4.40 o 
  -7  -7   8       27.96       28.36      4.09 o 
  -6  -7   8        0.84        4.63      3.46 o 
  -5  -7   8       44.53       48.19      3.58 o 
  -4  -7   8       93.81       90.26      5.33 o 
  -3  -7   8        2.52        3.97      3.21 o 
  -2  -7   8      137.07      134.65      6.35 o 
  -1  -7   8       22.84       22.94      2.77 o 
   0  -7   8        5.03        6.58      2.57 o 
   1  -7   8      225.56      199.75      3.81 o 
   2  -7   8       52.81       49.76      2.70 o 
   3  -7   8       41.32       31.93      3.18 o 
   4  -7   8       17.12       13.97      2.63 o 
   5  -7   8        9.34       11.06      3.12 o 
   6  -7   8       35.80       31.90      3.01 o 
   7  -7   8        2.75        4.94      3.56 o 
   8  -7   8        0.34        0.74      4.98 o 
  -8  -6   8       30.89       31.52      3.43 o 
  -7  -6   8       19.22       21.79      3.60 o 
  -6  -6   8        0.78       -0.63      3.41 o 
  -5  -6   8       42.96       39.61      3.20 o 
  -4  -6   8       46.15       43.22      3.13 o 
  -3  -6   8       52.86       54.00      3.43 o 
  -2  -6   8      198.32      191.02      4.72 o 
  -1  -6   8        4.65        5.43      2.56 o 
   0  -6   8        4.49        4.85      2.64 o 
   1  -6   8       31.32       31.94      2.37 o 
   2  -6   8        0.00        1.62      3.15 o 
   3  -6   8       30.59       23.82      3.25 o 
   4  -6   8       63.93       69.37      4.07 o 
   5  -6   8       15.96       20.93      3.72 o 
   6  -6   8        0.64        0.19      3.15 o 
   7  -6   8        3.55        5.01      4.23 o 
   8  -6   8       34.91       32.58      3.56 o 
   9  -6   8        6.80        8.38      4.09 o 
  -9  -5   8        4.12        1.87      3.53 o 
  -8  -5   8       26.80       27.98      3.70 o 
  -7  -5   8        6.01        6.05      3.38 o 
  -6  -5   8       65.44       66.25      2.93 o 
  -5  -5   8       31.98       30.94      3.02 o 
  -4  -5   8        8.78        8.12      2.97 o 
  -3  -5   8       48.70       46.71      3.25 o 
  -2  -5   8      221.53      219.13      7.32 o 
  -1  -5   8       71.60       67.03      2.96 o 
   0  -5   8        0.28        1.83      2.30 o 
   1  -5   8      253.63      272.49      9.21 o 
   2  -5   8       99.37      107.55      3.85 o 
   3  -5   8       12.02       14.71      2.35 o 
   4  -5   8       41.72       37.81      2.57 o 
   5  -5   8      148.79      150.40      6.05 o 
   6  -5   8       34.62       39.47      3.15 o 
   7  -5   8        7.42       10.57      2.82 o 
   8  -5   8        1.19        4.91      3.01 o 
   9  -5   8      107.63      105.76      3.66 o 
  -9  -4   8        3.17        9.54      3.80 o 
  -8  -4   8       32.97       32.68      2.52 o 
  -7  -4   8        8.27        7.61      2.80 o 
  -6  -4   8      425.65      419.39      4.13 o 
  -5  -4   8       97.23       91.38      3.14 o 
  -4  -4   8        0.87        0.95      2.84 o 
  -3  -4   8      522.94      541.29     11.32 o 
  -2  -4   8        9.61       10.11      2.65 o 
  -1  -4   8       31.73       33.98      3.31 o 
   0  -4   8      150.29      155.32      6.18 o 
   1  -4   8       40.24       36.95      2.84 o 
   2  -4   8      371.07      361.83      9.80 o 
   3  -4   8      686.76      698.45     10.31 o 
   4  -4   8      112.30      110.43      3.02 o 
   5  -4   8        0.21        1.72      2.82 o 
   6  -4   8      101.14      106.15      6.43 o 
   7  -4   8        0.65        1.73      2.71 o 
   8  -4   8        1.22        4.68      3.42 o 
   9  -4   8        4.76        7.68      3.34 o 
 -10  -3   8        0.04        4.10      3.53 o 
  -9  -3   8        8.70       10.53      3.69 o 
  -8  -3   8       81.96       77.30      3.16 o 
  -7  -3   8       18.59       18.20      2.78 o 
  -6  -3   8        0.50        1.19      2.90 o 
  -5  -3   8        0.03        0.66      2.78 o 
  -4  -3   8        6.80        2.91      2.60 o 
  -3  -3   8       27.60       24.35      2.84 o 
  -2  -3   8        3.20        7.13      2.42 o 
  -1  -3   8     1146.48     1187.89      6.08 o 
   0  -3   8       39.66       43.44      2.62 o 
   1  -3   8        6.01        8.65      2.60 o 
   2  -3   8        0.01        0.03      2.00 o 
   3  -3   8      163.07      153.59      2.74 o 
   4  -3   8       11.98       11.66      2.75 o 
   5  -3   8       21.21       21.31      2.84 o 
   6  -3   8        2.25        0.14      2.58 o 
   7  -3   8       34.24       37.83      2.52 o 
   8  -3   8       10.55       11.82      3.50 o 
   9  -3   8        1.31        9.20      3.85 o 
 -10  -2   8        0.21        7.62      4.00 o 
  -9  -2   8        0.45        0.58      3.11 o 
  -8  -2   8        2.90        7.43      2.55 o 
  -7  -2   8        0.01        3.76      2.99 o 
  -6  -2   8       10.67        8.60      2.87 o 
  -5  -2   8        3.60        3.48      2.37 o 
  -4  -2   8      115.73      108.88      3.14 o 
  -3  -2   8      100.86      104.59      2.35 o 
  -2  -2   8       66.60       63.17      2.21 o 
  -1  -2   8      380.45      406.76     16.39 o 
   0  -2   8       68.68       65.16      3.31 o 
   1  -2   8      147.70      142.85      2.49 o 
   2  -2   8       12.62        7.76      2.27 o 
   3  -2   8        9.19       16.39      2.23 o 
   4  -2   8       39.08       41.07      2.17 o 
   5  -2   8       89.78       88.99      2.99 o 
   6  -2   8        3.75        4.99      2.49 o 
   7  -2   8      237.87      228.90      4.14 o 
   8  -2   8       20.67       23.08      3.05 o 
   9  -2   8       10.15       11.70      2.73 o 
 -10  -1   8        2.39        1.18      3.94 o 
  -9  -1   8       38.35       41.69      3.14 o 
  -8  -1   8        0.13       -0.95      2.47 o 
  -7  -1   8       27.83       31.77      4.23 o 
  -6  -1   8      674.79      620.03     14.90 o 
  -5  -1   8      224.84      241.59      3.14 o 
  -4  -1   8        0.03        1.71      2.17 o 
  -3  -1   8      155.41      168.07      4.52 o 
  -2  -1   8      285.93      263.94      4.61 o 
  -1  -1   8       19.52       21.78      2.17 o 
   0  -1   8       44.36       43.89      2.20 o 
   1  -1   8        2.27        2.07      2.28 o 
   2  -1   8      167.81      180.50      3.52 o 
   3  -1   8      166.52      174.35      2.45 o 
   4  -1   8        0.29       -0.66      1.87 o 
   5  -1   8       40.28       37.93      2.86 o 
   6  -1   8       56.58       53.33      2.69 o 
   7  -1   8       63.18       67.55      2.90 o 
   8  -1   8        4.07        6.21      3.07 o 
   9  -1   8        6.95       13.13      3.36 o 
 -10   0   8        6.18       13.01      3.40 o 
  -9   0   8       12.75       21.96      3.87 o 
  -8   0   8      133.70      129.24      3.80 o 
  -7   0   8        5.01        3.68      2.54 o 
  -6   0   8        0.00        1.55      2.77 o 
  -5   0   8       47.43       57.97      2.72 o 
  -4   0   8      202.49      211.02      3.21 o 
  -3   0   8        0.22        2.49      2.43 o 
  -2   0   8       15.36       12.07      1.99 o 
  -1   0   8      779.00      854.41     21.26 o 
   0   0   8      398.95      399.37      5.69 o 
   1   0   8       78.50       82.24      2.41 o 
   2   0   8       84.64       83.60      2.36 o 
   3   0   8        6.45        9.07      1.78 o 
   4   0   8       49.25       55.57      2.18 o 
   5   0   8        3.55        3.57      2.82 o 
   6   0   8       19.22       16.37      3.83 o 
   7   0   8       67.05       70.78      3.33 o 
   8   0   8       59.01       58.54      2.86 o 
   9   0   8       62.96       59.52      3.52 o 
 -10   1   8        9.65       14.85      3.35 o 
  -9   1   8       42.75       43.71      3.52 o 
  -8   1   8        7.80       12.21      3.38 o 
  -7   1   8        9.61        8.65      2.26 o 
  -6   1   8        4.85        9.50      2.81 o 
  -5   1   8        0.24        3.82      2.64 o 
  -4   1   8      140.49      142.56      2.77 o 
  -3   1   8        1.13        1.42      2.13 o 
  -2   1   8       28.40       38.81      6.87 o 
  -1   1   8       11.25       10.48      1.77 o 
   0   1   8        5.30        6.79      1.90 o 
   1   1   8      304.35      328.42      2.67 o 
   2   1   8      105.71      105.50      2.90 o 
   3   1   8      270.29      272.57      4.43 o 
   4   1   8        5.81        6.50      1.92 o 
   5   1   8        4.44        1.79      2.17 o 
   6   1   8       20.53       16.50      3.07 o 
   7   1   8        2.60        3.89      2.38 o 
   8   1   8      113.03      117.67      3.43 o 
   9   1   8       26.50       21.48      3.20 o 
 -10   2   8        9.65       12.53      3.68 o 
  -9   2   8        4.28        7.21      3.50 o 
  -8   2   8       13.63       12.08      3.99 o 
  -7   2   8      172.67      165.64      4.26 o 
  -6   2   8       99.05       83.43      2.69 o 
  -5   2   8      157.01      155.45      2.84 o 
  -4   2   8      112.29      100.96      2.88 o 
  -3   2   8      117.40      102.85      9.22 o 
  -2   2   8        5.70        5.64      2.20 o 
  -1   2   8       36.43       36.92      1.99 o 
   0   2   8       88.88       89.54      2.17 o 
   1   2   8        4.17        5.77      1.84 o 
   2   2   8        4.25        8.02      2.26 o 
   3   2   8       43.57       40.79      2.48 o 
   4   2   8      217.72      211.00      2.88 o 
   5   2   8      255.69      239.65      4.01 o 
   6   2   8        1.14        6.40      3.35 o 
   7   2   8        0.13        1.72      2.99 o 
   8   2   8        2.07        5.72      3.28 o 
 -10   3   8       30.25       30.49      4.70 o 
  -9   3   8        6.90        5.75      5.74 o 
  -8   3   8       15.43       20.09      3.39 o 
  -7   3   8        5.45        7.72      2.64 o 
  -6   3   8        0.00        0.86      3.28 o 
  -5   3   8      378.63      371.59      3.09 o 
  -4   3   8       48.22       45.91      2.42 o 
  -3   3   8        0.05       -0.86      2.60 o 
  -2   3   8      930.27      932.32     12.45 o 
  -1   3   8       20.01       21.97      2.03 o 
   0   3   8       66.31       69.94      2.19 o 
   1   3   8       14.52       13.78      2.33 o 
   2   3   8        2.05        5.51      2.37 o 
   3   3   8      158.64      157.72      2.55 o 
   4   3   8       61.18       58.42      2.97 o 
   5   3   8        8.02        8.39      2.34 o 
   6   3   8       28.78       26.65      2.90 o 
   7   3   8        0.78        0.42      3.09 o 
   8   3   8       49.08       52.65      6.55 o 
 -10   4   8        0.07        3.72      3.15 o 
  -9   4   8       19.91       23.16      3.67 o 
  -8   4   8        0.73       -0.12      2.61 o 
  -7   4   8        6.33       13.17      3.12 o 
  -6   4   8       39.49       40.64      3.00 o 
  -5   4   8        4.12        4.83      2.42 o 
  -4   4   8       34.03       33.48      2.84 o 
  -3   4   8      802.82      775.65      7.20 o 
  -2   4   8       27.89       25.09      2.43 o 
  -1   4   8       15.92       16.81      2.11 o 
   0   4   8       57.47       53.93      2.45 o 
   1   4   8      287.48      273.82      4.28 o 
   2   4   8        0.02        2.12      2.41 o 
   3   4   8      107.91      112.89      2.72 o 
   4   4   8        1.44        3.00      2.55 o 
   5   4   8        0.80        2.92      2.71 o 
   6   4   8        2.97        3.04      3.50 o 
   7   4   8       41.13       46.43      3.85 o 
   8   4   8       19.35       19.54      3.68 o 
  -9   5   8        1.07        0.50      2.99 o 
  -8   5   8        1.73        0.60      3.06 o 
  -7   5   8       53.46       53.60      3.13 o 
  -6   5   8        0.06       -1.01      2.39 o 
  -5   5   8       46.17       47.29      2.39 o 
  -4   5   8       31.09       33.50      2.97 o 
  -3   5   8       94.97       94.30      4.36 o 
  -2   5   8        5.48        5.21      2.76 o 
  -1   5   8       64.39       60.58      2.36 o 
   0   5   8      116.31      108.15      2.47 o 
   1   5   8       50.03       51.52      2.29 o 
   2   5   8      292.80      277.06      6.12 o 
   3   5   8        0.57        4.12      2.64 o 
   4   5   8       78.18       87.40      2.98 o 
   5   5   8        0.22        3.92      3.01 o 
   6   5   8       43.44       42.62      2.80 o 
   7   5   8       26.61       25.73      4.12 o 
  -9   6   8        1.10        1.75      3.55 o 
  -8   6   8        2.58        2.01      3.99 o 
  -7   6   8       46.78       44.16      2.60 o 
  -6   6   8        7.63       13.12      2.56 o 
  -5   6   8       74.53       76.38      3.93 o 
  -4   6   8      150.53      149.63     12.61 o 
  -3   6   8       27.68       25.37      3.74 o 
  -2   6   8       39.37       37.58      2.99 o 
  -1   6   8       34.63       33.84      2.76 o 
   0   6   8       75.30       73.20      2.47 o 
   1   6   8        1.69        2.05      2.38 o 
   2   6   8        0.28        3.95      3.11 o 
   3   6   8       82.54       77.50      2.54 o 
   4   6   8       10.48       12.36      3.44 o 
   5   6   8        0.00        2.58      3.68 o 
   6   6   8       11.26       10.01      3.55 o 
  -8   7   8       15.02       19.57      3.13 o 
  -7   7   8        0.88       -0.11      3.63 o 
  -6   7   8        9.40       14.87      3.52 o 
  -5   7   8        8.89        8.34      2.92 o 
  -4   7   8      101.38      101.61      2.56 o 
  -3   7   8        5.71       13.11      3.90 o 
  -2   7   8       43.99       49.68      2.54 o 
  -1   7   8       20.36       24.71      3.19 o 
   0   7   8        2.94        5.80      2.78 o 
   1   7   8      140.34      130.21      3.05 o 
   2   7   8       12.69       15.79      2.61 o 
   3   7   8        0.00        5.93      2.73 o 
   4   7   8       15.55       19.60      3.75 o 
   5   7   8       12.71       12.20      4.05 o 
  -7   8   8        1.21        3.42      3.11 o 
  -6   8   8        5.34        6.12      3.32 o 
  -5   8   8        1.65        0.37      2.53 o 
  -4   8   8        3.95        6.89      3.48 o 
  -3   8   8        0.84       -2.72      3.55 o 
  -2   8   8       10.32       10.91      2.65 o 
  -1   8   8        0.02        2.75      2.60 o 
   0   8   8        3.77        5.31      2.99 o 
   1   8   8       23.13       23.00      3.08 o 
   2   8   8       31.49       41.97      3.47 o 
   3   8   8        5.59        9.35      3.02 o 
   4   8   8       21.89       24.52      5.14 o 
  -6   9   8        3.57        3.77      3.61 o 
  -5   9   8        0.20        3.59      3.94 o 
  -4   9   8       17.10       17.75      3.67 o 
  -3   9   8        2.99        8.47      2.88 o 
  -2   9   8        3.72        3.30      3.24 o 
  -1   9   8       31.43       35.38      3.28 o 
   0   9   8       23.84       24.74      3.39 o 
   1   9   8       15.76       25.80      4.01 o 
   2   9   8       60.68       70.19      4.29 o 
  -3  10   8       36.62       24.38      5.50 o 
  -2  10   8       20.07       19.40      4.20 o 
  -1  10   8        4.20        7.91      4.42 o 
  -3 -11   9       24.82       20.72      5.43 o 
  -2 -11   9        0.12       -0.58      5.63 o 
  -1 -11   9        0.33        1.26      4.86 o 
   0 -11   9        3.36        6.05      5.37 o 
   1 -11   9       56.44       53.00      4.85 o 
   2 -11   9       18.26       18.57      4.23 o 
   3 -11   9       15.69       12.75      4.11 o 
   4 -11   9       39.22       41.88      4.32 o 
  -4 -10   9       35.84       34.92      5.62 o 
  -3 -10   9        0.97        2.59      4.73 o 
  -2 -10   9        4.92        9.84      4.92 o 
  -1 -10   9       31.79       31.89      4.49 o 
   0 -10   9       36.22       40.23      4.20 o 
   1 -10   9       33.21       31.89      4.43 o 
   2 -10   9       13.49       15.75      3.58 o 
   3 -10   9       12.22       11.84      3.70 o 
   4 -10   9       38.01       34.65      3.91 o 
   5 -10   9        8.41       10.17      4.00 o 
   6 -10   9        0.00        3.51      4.21 o 
  -6  -9   9       41.52       35.00      5.48 o 
  -5  -9   9       36.93       36.39      4.94 o 
  -4  -9   9        0.03        2.62      4.54 o 
  -3  -9   9       29.55       26.81      4.41 o 
  -2  -9   9       18.21       19.44      4.38 o 
  -1  -9   9       34.42       35.65      3.89 o 
   0  -9   9       18.27       20.05      3.72 o 
   1  -9   9        0.32        0.11      3.49 o 
   2  -9   9       11.78        9.65      3.80 o 
   3  -9   9        0.00        1.10      3.38 o 
   4  -9   9        0.55        2.81      3.70 o 
   5  -9   9       21.31       19.69      3.69 o 
   6  -9   9       30.28       22.36      3.97 o 
   7  -9   9       23.44       17.53      4.31 o 
  -7  -8   9        0.17        1.87      3.82 o 
  -6  -8   9        0.21        2.00      4.15 o 
  -5  -8   9        0.04        2.92      4.16 o 
  -4  -8   9        1.68        3.15      3.70 o 
  -3  -8   9        1.55        1.92      3.45 o 
  -2  -8   9        0.34       -0.13      3.36 o 
  -1  -8   9       16.20       17.42      2.99 o 
   0  -8   9        1.64        4.04      3.43 o 
   1  -8   9        9.07        9.41      3.29 o 
   2  -8   9        1.87        1.01      3.30 o 
   3  -8   9      147.70      143.30      3.67 o 
   4  -8   9        0.47        0.99      2.80 o 
   5  -8   9       43.97       45.03      3.11 o 
   6  -8   9       35.79       35.01      3.26 o 
   7  -8   9        0.82        4.59      3.84 o 
  -8  -7   9        1.71       -2.81      7.48 o 
  -7  -7   9        3.01        4.10      4.08 o 
  -6  -7   9        0.00        2.11      3.76 o 
  -5  -7   9        2.82        4.19      3.30 o 
  -4  -7   9       17.62       17.82      3.64 o 
  -3  -7   9       23.80       23.81      3.19 o 
  -2  -7   9      182.50      186.28      6.52 o 
  -1  -7   9      150.29      144.15      4.19 o 
   0  -7   9       19.52       19.82      2.92 o 
   1  -7   9       64.92       61.43      3.55 o 
   2  -7   9       23.10       28.40      3.20 o 
   3  -7   9      270.04      251.99      6.77 o 
   4  -7   9       45.72       47.36      3.44 o 
   5  -7   9        0.94        4.27      3.44 o 
   6  -7   9        5.19       10.14      3.04 o 
   7  -7   9       63.41       63.92      3.81 o 
   8  -7   9       19.99       23.45      4.02 o 
  -8  -6   9        8.66       14.05      4.00 o 
  -7  -6   9        3.09        5.55      3.61 o 
  -6  -6   9        4.31        2.37      3.39 o 
  -5  -6   9       87.14       86.76      3.65 o 
  -4  -6   9       56.70       58.27      3.44 o 
  -3  -6   9       21.43       20.01      3.36 o 
  -2  -6   9       70.91       69.57      3.08 o 
  -1  -6   9       27.84       28.22      3.12 o 
   0  -6   9       84.83       79.34      2.94 o 
   1  -6   9      501.29      511.78     12.38 o 
   2  -6   9       28.77       30.45      2.75 o 
   3  -6   9        9.63       11.91      3.04 o 
   4  -6   9       30.21       32.06      3.07 o 
   5  -6   9      127.42      121.63      4.18 o 
   6  -6   9       29.90       36.39      3.91 o 
   7  -6   9        1.72        4.69      3.08 o 
   8  -6   9        5.35        1.44      3.40 o 
  -9  -5   9        0.04        1.18      4.12 o 
  -8  -5   9        0.76        4.24      3.26 o 
  -7  -5   9       16.97       21.40      3.51 o 
  -6  -5   9        4.63        7.44      3.18 o 
  -5  -5   9        3.94        3.50      3.17 o 
  -4  -5   9       30.89       33.32      3.19 o 
  -3  -5   9       23.68       24.51      3.28 o 
  -2  -5   9      356.07      374.58     11.33 o 
  -1  -5   9       62.10       60.92      4.11 o 
   0  -5   9      248.58      251.01      4.08 o 
   1  -5   9       35.04       33.08      3.32 o 
   2  -5   9        1.23        1.24      2.09 o 
   3  -5   9      118.55      118.05      3.70 o 
   4  -5   9        9.05        9.44      2.93 o 
   5  -5   9       13.58       11.93      3.08 o 
   6  -5   9      333.27      335.28      9.59 o 
   7  -5   9        2.34        2.36      3.46 o 
   8  -5   9       28.68       35.37      3.81 o 
   9  -5   9        0.00        3.13      3.96 o 
  -9  -4   9       16.81       20.24      3.48 o 
  -8  -4   9        1.70        5.47      3.55 o 
  -7  -4   9        3.36        6.71      3.32 o 
  -6  -4   9       58.73       61.96      3.25 o 
  -5  -4   9      159.16      146.68      3.54 o 
  -4  -4   9      277.49      261.66      3.79 o 
  -3  -4   9       22.80       20.24      3.34 o 
  -2  -4   9       24.89       27.99      3.31 o 
  -1  -4   9      291.12      286.17      4.12 o 
   0  -4   9      188.01      196.95      4.31 o 
   1  -4   9        0.89        1.49      2.64 o 
   2  -4   9       78.84       69.42      2.49 o 
   3  -4   9        7.79        8.32      2.17 o 
   4  -4   9        8.54        7.27      2.81 o 
   5  -4   9      352.35      333.75      6.29 o 
   6  -4   9       39.31       45.26      3.16 o 
   7  -4   9       17.73       18.76      2.59 o 
   8  -4   9       91.27       92.36      5.49 o 
   9  -4   9       32.12       35.18      3.20 o 
 -10  -3   9        0.02        1.46      8.18 o 
  -9  -3   9       10.66       14.35      3.82 o 
  -8  -3   9        2.09        1.35      3.98 o 
  -7  -3   9        9.63        8.44      2.96 o 
  -6  -3   9        5.43        4.15      2.99 o 
  -5  -3   9       36.22       36.65      2.60 o 
  -4  -3   9       33.14       34.91      2.98 o 
  -3  -3   9        8.07       12.67      2.23 o 
  -2  -3   9      471.01      485.10     12.88 o 
  -1  -3   9       11.04       15.14      2.52 o 
   0  -3   9        5.85        9.65      3.70 o 
   1  -3   9        3.01        7.85      2.52 o 
   2  -3   9      140.10      139.54      3.47 o 
   3  -3   9       51.14       54.66      2.18 o 
   4  -3   9      616.25      618.75      8.19 o 
   5  -3   9       67.28       63.13      2.71 o 
   6  -3   9        8.36        6.63      3.04 o 
   7  -3   9       44.43       45.30      2.87 o 
   8  -3   9        0.48        3.26      3.10 o 
   9  -3   9        2.96       10.50      6.85 o 
 -10  -2   9        1.07        1.14      4.15 o 
  -9  -2   9       22.05       24.18      3.23 o 
  -8  -2   9        0.01        5.46      3.34 o 
  -7  -2   9        0.05       -2.30      3.11 o 
  -6  -2   9      187.18      176.05      3.37 o 
  -5  -2   9      372.68      326.00      6.34 o 
  -4  -2   9        9.99        8.99      2.65 o 
  -3  -2   9       86.94       73.92      2.39 o 
  -2  -2   9      198.69      204.76      3.16 o 
  -1  -2   9       42.53       38.47      3.36 o 
   0  -2   9       34.60       35.55      3.15 o 
   1  -2   9        0.73        3.50      2.14 o 
   2  -2   9        0.29        0.24      2.46 o 
   3  -2   9       41.93       42.92      2.39 o 
   4  -2   9        7.54       10.57      1.96 o 
   5  -2   9      112.22      109.58      3.15 o 
   6  -2   9       14.45       14.40      3.05 o 
   7  -2   9       86.45       95.73      2.78 o 
   8  -2   9       15.18       18.76      3.13 o 
   9  -2   9        4.64        1.62      3.09 o 
 -10  -1   9       20.56       21.92      4.04 o 
  -9  -1   9       10.70        9.32      2.86 o 
  -8  -1   9        2.07       -0.68      3.33 o 
  -7  -1   9        4.26        5.39      3.06 o 
  -6  -1   9        1.11        0.40      2.89 o 
  -5  -1   9       21.22       17.35      2.83 o 
  -4  -1   9       21.68       33.68      2.77 o 
  -3  -1   9        1.56        0.41      2.09 o 
  -2  -1   9       26.64       29.42      2.05 o 
  -1  -1   9       87.23       94.44      2.43 o 
   0  -1   9      189.03      183.96      3.30 o 
   1  -1   9       16.21       14.52      2.15 o 
   2  -1   9      284.43      295.70      2.67 o 
   3  -1   9       38.49       35.15      2.12 o 
   4  -1   9      145.73      141.44      2.49 o 
   5  -1   9       46.82       46.09      2.59 o 
   6  -1   9        0.81        3.27      2.32 o 
   7  -1   9        1.13        4.61      2.83 o 
   8  -1   9        7.71        7.93      3.62 o 
   9  -1   9       16.98        8.70      4.36 o 
 -10   0   9        6.68        5.59      3.48 o 
  -9   0   9        0.34        0.04      2.72 o 
  -8   0   9        9.58       13.35      2.87 o 
  -7   0   9        0.19       -0.76      2.68 o 
  -6   0   9        0.63        1.07      2.48 o 
  -5   0   9        1.32        2.03      2.33 o 
  -4   0   9      218.26      230.59      3.29 o 
  -3   0   9       22.08       19.25      2.28 o 
  -2   0   9       53.92       60.27      2.45 o 
  -1   0   9       50.68       58.16      2.40 o 
   0   0   9       69.15       64.70      2.51 o 
   1   0   9       14.16       13.43      1.83 o 
   2   0   9        0.55       -0.87      1.84 o 
   3   0   9      118.34      111.89      2.18 o 
   4   0   9      246.79      238.51      4.75 o 
   5   0   9        5.13        5.41      2.56 o 
   6   0   9      104.12      106.68      6.13 o 
   7   0   9       46.60       46.21      4.45 o 
   8   0   9       26.88       26.16      3.27 o 
   9   0   9      114.13      111.24      3.83 o 
 -10   1   9        2.59       10.02      7.01 o 
  -9   1   9        0.00       -1.29      5.54 o 
  -8   1   9       14.43       13.61      2.87 o 
  -7   1   9       22.12       27.41      4.51 o 
  -6   1   9      411.39      388.51      3.78 o 
  -5   1   9       15.89       14.94      2.79 o 
  -4   1   9        0.37        3.16      2.66 o 
  -3   1   9       48.00       56.29      2.15 o 
  -2   1   9      109.06      108.18      2.30 o 
  -1   1   9       28.69       25.04      2.24 o 
   0   1   9       58.27       62.44      2.18 o 
   1   1   9        8.70        4.83      2.20 o 
   2   1   9       24.29       24.42      2.03 o 
   3   1   9        7.77        7.58      2.08 o 
   4   1   9       92.25       85.56      2.22 o 
   5   1   9        7.94       11.75      2.94 o 
   6   1   9       32.18       34.95      3.12 o 
   7   1   9       14.32       18.34      3.04 o 
   8   1   9        2.50        1.42      3.84 o 
 -10   2   9        6.71        6.92      4.70 o 
  -9   2   9        2.03        1.06      3.16 o 
  -8   2   9       20.62       19.39      2.84 o 
  -7   2   9        1.14        3.21      3.48 o 
  -6   2   9       19.06       14.97      2.54 o 
  -5   2   9        3.31        5.47      2.78 o 
  -4   2   9      186.78      186.28      3.21 o 
  -3   2   9        4.77        5.40      2.04 o 
  -2   2   9       16.83       17.32      2.31 o 
  -1   2   9        0.00       -0.95      2.20 o 
   0   2   9        0.25        1.22      1.96 o 
   1   2   9        3.75        2.86      1.96 o 
   2   2   9       44.18       44.77      2.22 o 
   3   2   9       96.35       93.53      2.57 o 
   4   2   9      348.20      327.67      4.90 o 
   5   2   9       11.91       14.11      3.07 o 
   6   2   9       32.65       32.79      2.60 o 
   7   2   9       20.21       13.20      3.14 o 
   8   2   9       16.77       10.07      3.52 o 
 -10   3   9       30.37       32.31      3.28 o 
  -9   3   9       18.06       24.97      3.22 o 
  -8   3   9        0.96       -2.43      2.62 o 
  -7   3   9        3.60        7.38      2.27 o 
  -6   3   9        1.04       -0.12      2.10 o 
  -5   3   9       40.30       39.13      2.90 o 
  -4   3   9        1.54        3.24      2.73 o 
  -3   3   9      435.58      391.07     21.83 o 
  -2   3   9      417.23      397.25      5.75 o 
  -1   3   9        5.92        5.32      1.91 o 
   0   3   9      296.31      277.80      3.90 o 
   1   3   9      359.23      334.46      6.24 o 
   2   3   9       27.64       28.24      2.21 o 
   3   3   9       19.61       19.11      2.25 o 
   4   3   9       63.23       62.12      2.68 o 
   5   3   9       16.30       19.09      2.77 o 
   6   3   9      132.98      133.81      3.30 o 
   7   3   9        0.73        5.01      2.92 o 
   8   3   9      176.40      175.63      6.08 o 
  -9   4   9        3.57        7.34      3.85 o 
  -8   4   9       45.12       45.21      2.80 o 
  -7   4   9        3.54        2.78      2.56 o 
  -6   4   9       16.84       19.38      2.40 o 
  -5   4   9       29.49       32.01      2.63 o 
  -4   4   9       21.57       23.09      2.88 o 
  -3   4   9       27.09       28.52      3.42 o 
  -2   4   9      138.06      133.19      2.77 o 
  -1   4   9       79.33       72.67      2.32 o 
   0   4   9      234.57      229.08      5.23 o 
   1   4   9        0.00        2.40      1.96 o 
   2   4   9      275.37      267.40      6.94 o 
   3   4   9       10.51        9.80      2.33 o 
   4   4   9       41.78       48.59      2.34 o 
   5   4   9       36.82       35.72      2.69 o 
   6   4   9        0.01        2.23      3.11 o 
   7   4   9        3.57        2.79      5.33 o 
  -9   5   9       33.22       31.93      3.55 o 
  -8   5   9        3.83        4.55      3.78 o 
  -7   5   9       10.94       14.60      3.39 o 
  -6   5   9       40.18       43.87      2.90 o 
  -5   5   9        2.37        7.11      3.04 o 
  -4   5   9        9.25       10.22      2.61 o 
  -3   5   9        6.31        5.93      2.54 o 
  -2   5   9       44.35       46.75      3.08 o 
  -1   5   9       47.55       46.72      2.29 o 
   0   5   9       33.86       30.98      2.35 o 
   1   5   9       79.87       73.02      2.47 o 
   2   5   9       26.07       26.05      2.04 o 
   3   5   9       87.61       87.98      2.49 o 
   4   5   9        5.54        3.17      2.63 o 
   5   5   9       16.45       21.54      3.16 o 
   6   5   9        3.07        1.49      3.34 o 
  -8   6   9        2.36        0.67      2.72 o 
  -7   6   9        0.20        2.20      3.59 o 
  -6   6   9        0.22       -1.06      2.93 o 
  -5   6   9       50.05       48.39      3.35 o 
  -4   6   9      119.41      126.00      4.25 o 
  -3   6   9       82.07       76.32     11.58 o 
  -2   6   9        1.77        3.71      2.32 o 
  -1   6   9       35.60       44.39      2.73 o 
   0   6   9        4.73        5.50      2.70 o 
   1   6   9        6.23        9.02      2.47 o 
   2   6   9        1.90        2.18      2.57 o 
   3   6   9        1.57        3.85      2.25 o 
   4   6   9        4.72        5.24      2.77 o 
   5   6   9        1.52        3.28      3.36 o 
  -8   7   9        7.25        7.33      4.38 o 
  -7   7   9        0.08        5.87      3.80 o 
  -6   7   9        5.27        8.23      3.19 o 
  -5   7   9       49.36       53.89      4.71 o 
  -4   7   9       14.90       21.47      2.95 o 
  -3   7   9      158.40      157.76      6.98 o 
  -2   7   9        0.18        0.92      2.79 o 
  -1   7   9        6.33        7.16      2.81 o 
   0   7   9        5.87        9.45      3.32 o 
   1   7   9       45.99       52.33      2.57 o 
   2   7   9        4.25        5.17      2.75 o 
   3   7   9        3.24        7.77      2.86 o 
   4   7   9        7.57        9.48      3.45 o 
  -7   8   9        0.01       -2.22      3.58 o 
  -6   8   9        0.96       -1.32      3.37 o 
  -5   8   9       20.99       17.97      3.31 o 
  -4   8   9       19.54       21.65      3.14 o 
  -3   8   9       28.47       26.86      5.78 o 
  -2   8   9        0.90       -0.85      3.06 o 
  -1   8   9       15.83       23.16      2.80 o 
   0   8   9        2.48        5.29      3.14 o 
   1   8   9       10.64       16.02      3.28 o 
   2   8   9        0.98        6.29      2.75 o 
   3   8   9        1.58        6.03      3.21 o 
  -5   9   9        3.25        4.11      3.49 o 
  -4   9   9        2.70        1.54      3.50 o 
  -3   9   9        1.37        4.64      4.00 o 
  -2   9   9        0.01       -2.32      3.40 o 
  -1   9   9        7.54        9.04      4.72 o 
   0   9   9       31.50       34.33      4.16 o 
   1   9   9        9.12       20.06      3.74 o 
  -2 -11  10        2.51        1.05      6.53 o 
  -1 -11  10        4.09        6.73      6.23 o 
   0 -11  10        0.09        1.19      5.53 o 
   1 -11  10        0.38        5.61      4.59 o 
   2 -11  10       60.48       70.24      4.87 o 
   3 -11  10       23.05       18.22      4.32 o 
  -4 -10  10       10.44        9.28      5.78 o 
  -3 -10  10        4.32        8.15      4.94 o 
  -2 -10  10       51.94       50.46      7.09 o 
  -1 -10  10        8.18        7.19      5.80 o 
   0 -10  10        3.19        3.86      4.59 o 
   1 -10  10       35.42       40.68      4.66 o 
   2 -10  10       12.17       11.80      3.98 o 
   3 -10  10       20.56       22.41      4.15 o 
   4 -10  10        0.41        1.52      3.94 o 
   5 -10  10        6.01       10.25      3.62 o 
  -5  -9  10        2.87        2.59      4.76 o 
  -4  -9  10        2.10        3.18      4.60 o 
  -3  -9  10        2.89        4.79      5.49 o 
  -2  -9  10        4.27        5.96      7.51 o 
  -1  -9  10       16.20       17.22      4.30 o 
   0  -9  10       44.46       46.86      4.35 o 
   1  -9  10       16.51       17.11      3.87 o 
   2  -9  10       13.87       15.19      3.67 o 
   3  -9  10       12.75       11.98      3.58 o 
   4  -9  10       40.68       36.83      3.23 o 
   5  -9  10        5.59        9.95      4.08 o 
   6  -9  10        0.01        1.44      4.13 o 
  -6  -8  10       20.18       20.13      4.36 o 
  -5  -8  10        0.97        4.12      3.72 o 
  -4  -8  10       64.85       61.65      4.24 o 
  -3  -8  10       24.60       25.91      3.92 o 
  -2  -8  10       13.61       16.67      4.50 o 
  -1  -8  10        8.78        8.89      3.32 o 
   0  -8  10        0.30        1.29      3.87 o 
   1  -8  10       14.36       17.58      3.70 o 
   2  -8  10        9.67       14.17      3.68 o 
   3  -8  10        0.17        0.52      3.51 o 
   4  -8  10        7.62        3.90      3.13 o 
   5  -8  10       10.05       11.18      3.11 o 
   6  -8  10        0.44        6.40      3.40 o 
   7  -8  10       19.27       23.93      3.56 o 
  -7  -7  10        6.79       11.18      4.27 o 
  -6  -7  10       19.13       19.83      4.04 o 
  -5  -7  10        2.03        4.65      3.69 o 
  -4  -7  10       46.77       41.18      3.92 o 
  -3  -7  10        0.05        0.57      3.55 o 
  -2  -7  10       12.49       10.49      3.24 o 
  -1  -7  10       47.07       50.05      3.87 o 
   0  -7  10        0.21        1.20      3.64 o 
   1  -7  10       28.38       20.17      3.17 o 
   2  -7  10        0.04       -0.07      3.40 o 
   3  -7  10       28.71       35.16      3.40 o 
   4  -7  10        0.40       -1.06      3.42 o 
   5  -7  10        7.31        7.54      3.06 o 
   6  -7  10        6.37        7.50      3.16 o 
   7  -7  10        5.60        6.31      3.89 o 
   8  -7  10        2.39        2.37      5.16 o 
  -8  -6  10        6.12        8.97      4.18 o 
  -7  -6  10        7.40        7.99      3.74 o 
  -6  -6  10       19.18       16.45      3.75 o 
  -5  -6  10        4.94        3.39      3.30 o 
  -4  -6  10       58.83       58.60      3.59 o 
  -3  -6  10       16.21       16.92      3.55 o 
  -2  -6  10       12.86       10.47      3.63 o 
  -1  -6  10        0.01        2.74      3.49 o 
   0  -6  10      180.46      181.49      4.53 o 
   1  -6  10       14.21       14.49      3.24 o 
   2  -6  10       20.25       24.79      3.03 o 
   3  -6  10       58.83       46.98      3.04 o 
   4  -6  10        4.15        7.79      2.80 o 
   5  -6  10       10.24       10.56      3.26 o 
   6  -6  10        1.59        1.24      2.97 o 
   7  -6  10        0.37       -0.99      3.17 o 
   8  -6  10        3.46        6.98      3.16 o 
  -8  -5  10       13.38       15.05      3.92 o 
  -7  -5  10       13.50       12.52      3.60 o 
  -6  -5  10       16.18       22.45      3.53 o 
  -5  -5  10       14.84       15.03      3.14 o 
  -4  -5  10      174.32      168.63      4.04 o 
  -3  -5  10       97.88       90.98      4.21 o 
  -2  -5  10      132.54      138.03      3.41 o 
  -1  -5  10      220.98      232.98      3.40 o 
   0  -5  10       15.62       15.90      3.31 o 
   1  -5  10      163.16      176.70      3.92 o 
   2  -5  10      130.18      140.08      5.98 o 
   3  -5  10      284.82      266.41      8.08 o 
   4  -5  10        0.08        3.43      2.62 o 
   5  -5  10        0.35        4.76      3.10 o 
   6  -5  10      101.59      106.85      3.14 o 
   7  -5  10       53.50       51.97      3.71 o 
   8  -5  10        8.38        7.53      3.42 o 
  -9  -4  10        6.42        6.81      4.79 o 
  -8  -4  10       75.09       79.59      3.52 o 
  -7  -4  10       53.89       56.50      3.12 o 
  -6  -4  10       17.75       18.46      3.23 o 
  -5  -4  10       26.15       27.55      3.09 o 
  -4  -4  10       63.52       67.08      3.55 o 
  -3  -4  10        2.49        4.05      2.99 o 
  -2  -4  10      564.12      557.17     37.48 o 
  -1  -4  10        0.02       -0.57      2.69 o 
   0  -4  10       25.68       21.83      2.72 o 
   1  -4  10      122.93      125.30      5.08 o 
   2  -4  10        4.81        4.37      2.41 o 
   3  -4  10        4.13        3.68      2.21 o 
   4  -4  10      232.15      226.49      3.56 o 
   5  -4  10       14.45       17.65      2.64 o 
   6  -4  10      184.42      178.73      3.70 o 
   7  -4  10       55.31       49.94      3.21 o 
   8  -4  10        6.91        5.84      2.92 o 
  -9  -3  10       15.30       21.27      4.00 o 
  -8  -3  10        3.29        1.23      3.13 o 
  -7  -3  10       12.42       21.23      3.34 o 
  -6  -3  10       14.14       13.79      3.10 o 
  -5  -3  10        1.62        2.03      2.53 o 
  -4  -3  10        0.41        3.07      3.03 o 
  -3  -3  10       11.70       11.46      2.18 o 
  -2  -3  10      730.48      738.86      9.00 o 
  -1  -3  10      844.40      832.81     27.72 o 
   0  -3  10       28.88       25.02      2.83 o 
   1  -3  10       12.44       12.20      2.67 o 
   2  -3  10       12.38        8.49      2.22 o 
   3  -3  10        1.92        1.12      2.19 o 
   4  -3  10       26.08       30.87      2.28 o 
   5  -3  10       19.01       21.12      3.67 o 
   6  -3  10       35.91       33.98      3.27 o 
   7  -3  10        5.68        7.34      4.62 o 
   8  -3  10       17.67       18.78      3.34 o 
   9  -3  10       61.84       53.87      3.44 o 
  -9  -2  10       51.32       57.98      3.60 o 
  -8  -2  10       53.94       59.56      3.63 o 
  -7  -2  10       44.22       41.18      3.35 o 
  -6  -2  10       70.17       63.84      2.78 o 
  -5  -2  10       10.93        9.67      2.49 o 
  -4  -2  10      371.20      368.94      8.57 o 
  -3  -2  10       92.41       88.25      2.90 o 
  -2  -2  10      302.35      296.73      6.32 o 
  -1  -2  10      110.02      117.17      3.01 o 
   0  -2  10        8.83        9.11      3.10 o 
   1  -2  10        9.53       11.03      2.01 o 
   2  -2  10      119.42      120.55      2.47 o 
   3  -2  10       45.46       43.94      2.49 o 
   4  -2  10       88.10       84.85      2.20 o 
   5  -2  10       13.42       13.00      2.59 o 
   6  -2  10       17.08       15.20      3.22 o 
   7  -2  10       13.15       15.49      2.95 o 
   8  -2  10       11.01       11.63      3.01 o 
 -10  -1  10        0.89        4.93      4.18 o 
  -9  -1  10       97.09       95.34      3.49 o 
  -8  -1  10       25.19       21.54      3.42 o 
  -7  -1  10       94.80       83.32      3.03 o 
  -6  -1  10       35.75       25.56      2.64 o 
  -5  -1  10        0.11        1.45      2.49 o 
  -4  -1  10       99.07       84.12      2.79 o 
  -3  -1  10       87.15       92.96      2.58 o 
  -2  -1  10        0.08       -1.05      2.46 o 
  -1  -1  10       41.38       42.63      2.57 o 
   0  -1  10      170.20      169.57      3.62 o 
   1  -1  10       63.18       63.98      2.29 o 
   2  -1  10        4.35        6.74      2.28 o 
   3  -1  10       79.40       72.11      2.33 o 
   4  -1  10        0.15       -0.87      2.18 o 
   5  -1  10        2.18        6.24      2.92 o 
   6  -1  10       31.55       25.95      3.22 o 
   7  -1  10       13.57       14.70      4.42 o 
   8  -1  10        3.35        5.80      3.30 o 
 -10   0  10       34.59       34.57      3.70 o 
  -9   0  10       17.75       20.86      2.70 o 
  -8   0  10        0.09        3.67      4.42 o 
  -7   0  10        4.22        3.50      3.89 o 
  -6   0  10       95.52      100.91      3.12 o 
  -5   0  10      140.80      127.18      3.23 o 
  -4   0  10        1.58        1.39      2.72 o 
  -3   0  10      112.05       84.23      2.59 o 
  -2   0  10      130.00      132.68      2.47 o 
  -1   0  10        5.89        7.62      2.58 o 
   0   0  10        1.10        0.97      1.79 o 
   1   0  10        5.31        4.41      2.24 o 
   2   0  10       24.96       25.89      1.94 o 
   3   0  10      162.11      151.17      2.72 o 
   4   0  10       55.33       54.35      2.17 o 
   5   0  10      471.79      445.64      6.43 o 
   6   0  10        0.81        9.18      3.06 o 
   7   0  10       76.01       74.79      3.67 o 
   8   0  10        6.00        6.81      3.39 o 
 -10   1  10        0.82        8.40      5.06 o 
  -9   1  10        9.41       15.11      4.63 o 
  -8   1  10       20.75       20.55      3.03 o 
  -7   1  10       31.50       31.41      2.53 o 
  -6   1  10       12.97       17.92      2.64 o 
  -5   1  10        0.54        0.63      2.48 o 
  -4   1  10      125.66      121.76      3.11 o 
  -3   1  10       17.10       14.11      2.07 o 
  -2   1  10      222.53      213.59      3.33 o 
  -1   1  10       69.73       54.21      2.40 o 
   0   1  10       47.55       50.03      2.00 o 
   1   1  10       53.28       46.28      2.23 o 
   2   1  10      259.93      247.94      6.19 o 
   3   1  10       33.35       33.29      2.25 o 
   4   1  10        6.84        7.60      2.29 o 
   5   1  10        7.40        7.84      2.45 o 
   6   1  10       12.67       16.35      3.39 o 
   7   1  10        3.40        4.66      3.22 o 
   8   1  10       50.92       44.58      4.21 o 
 -10   2  10        8.11        7.00      3.34 o 
  -9   2  10       12.89       15.94      3.29 o 
  -8   2  10        0.04        8.60      3.46 o 
  -7   2  10        7.53       10.23      3.70 o 
  -6   2  10       52.83       49.15      2.77 o 
  -5   2  10       22.39       22.32      2.93 o 
  -4   2  10        4.56        4.53      2.40 o 
  -3   2  10      129.19      124.36      3.08 o 
  -2   2  10       61.87       56.00      2.44 o 
  -1   2  10        7.84        7.71      2.06 o 
   0   2  10      217.69      228.66      2.71 o 
   1   2  10      103.87       94.33      2.40 o 
   2   2  10        0.01       -2.07      2.57 o 
   3   2  10       31.88       30.13      2.10 o 
   4   2  10      239.49      235.32      5.59 o 
   5   2  10        2.20        5.08      2.51 o 
   6   2  10       21.89       27.16      3.54 o 
   7   2  10        8.08        8.32      3.82 o 
   8   2  10       16.14       13.40      4.26 o 
  -9   3  10       38.35       38.48      3.51 o 
  -8   3  10       16.75       12.92      2.69 o 
  -7   3  10       70.19       77.85      2.73 o 
  -6   3  10       37.56       38.50      2.48 o 
  -5   3  10        1.48        1.76      2.27 o 
  -4   3  10      203.53      201.83      2.80 o 
  -3   3  10       16.38       14.42      2.45 o 
  -2   3  10      144.15      137.96      2.68 o 
  -1   3  10       33.25       30.52      2.00 o 
   0   3  10      175.03      166.12      2.82 o 
   1   3  10       98.06       93.60      2.61 o 
   2   3  10       30.14       28.87      2.10 o 
   3   3  10        5.42        8.50      2.33 o 
   4   3  10       43.05       38.83      2.58 o 
   5   3  10        4.49        7.24      2.38 o 
   6   3  10        3.93        3.65      4.16 o 
   7   3  10        2.27        3.16      3.46 o 
  -9   4  10        7.47       11.75      3.52 o 
  -8   4  10        3.71        9.14      3.15 o 
  -7   4  10       10.85       14.93      2.93 o 
  -6   4  10        0.17        3.33      2.48 o 
  -5   4  10      463.21      462.56      7.98 o 
  -4   4  10       49.05       51.41      2.45 o 
  -3   4  10       15.37       12.50      2.91 o 
  -2   4  10       13.00       13.47      2.47 o 
  -1   4  10      277.83      259.94      4.13 o 
   0   4  10       23.97       28.49      2.54 o 
   1   4  10        0.75        2.32      1.92 o 
   2   4  10       57.18       52.56      3.67 o 
   3   4  10        0.11        4.57      2.22 o 
   4   4  10       10.21        8.10      2.88 o 
   5   4  10        0.38        3.01      3.11 o 
   6   4  10       10.30        5.29      3.39 o 
  -9   5  10        3.98        2.69      3.67 o 
  -8   5  10       10.90       18.20      3.61 o 
  -7   5  10        0.13        4.30      3.98 o 
  -6   5  10       42.84       49.36      3.89 o 
  -5   5  10        1.33        5.68      2.51 o 
  -4   5  10        0.00        2.22      2.68 o 
  -3   5  10       65.75       67.29      2.80 o 
  -2   5  10      113.56      110.95      2.84 o 
  -1   5  10       11.99       13.31      2.13 o 
   0   5  10       80.39       80.76      2.21 o 
   1   5  10       85.68       82.34      2.62 o 
   2   5  10       27.00       29.19      2.80 o 
   3   5  10        9.37       10.93      2.91 o 
   4   5  10       13.34       14.04      3.08 o 
   5   5  10        0.68        3.11      3.79 o 
   6   5  10        0.42        3.01      3.61 o 
  -8   6  10        2.91        5.86      3.21 o 
  -7   6  10        1.07        0.17      2.93 o 
  -6   6  10       18.34       20.55      3.65 o 
  -5   6  10        1.31        2.86      2.63 o 
  -4   6  10        0.70        0.24      2.85 o 
  -3   6  10        2.10        0.71      3.25 o 
  -2   6  10        5.63        6.83      2.75 o 
  -1   6  10        0.45        1.10      3.18 o 
   0   6  10       51.73       50.14      2.64 o 
   1   6  10       12.29       12.05      2.97 o 
   2   6  10        0.18       -0.48      2.78 o 
   3   6  10        0.06       -0.59      3.09 o 
   4   6  10        0.11       -2.03      2.68 o 
   5   6  10        0.44        2.59      3.60 o 
  -7   7  10        2.31        4.06      3.49 o 
  -6   7  10       12.02       17.85      3.37 o 
  -5   7  10        0.14       -0.42      3.66 o 
  -4   7  10        0.00        3.16      3.04 o 
  -3   7  10       30.58       33.18      3.10 o 
  -2   7  10       34.46       37.23      2.75 o 
  -1   7  10       14.62       16.51      2.67 o 
   0   7  10        9.60       12.60      2.73 o 
   1   7  10       27.82       27.30      2.87 o 
   2   7  10       11.99       18.26      2.67 o 
   3   7  10       24.62       31.63      2.84 o 
   4   7  10        1.27        3.54      3.60 o 
  -6   8  10        0.78        3.91      3.64 o 
  -5   8  10       10.65        9.77      3.45 o 
  -4   8  10        0.02        3.21      3.85 o 
  -3   8  10        5.93       10.87      3.77 o 
  -2   8  10        0.27        3.79      3.25 o 
  -1   8  10        1.44        0.00      2.92 o 
   0   8  10        2.23        0.88      3.30 o 
   1   8  10        0.02        2.09      4.34 o 
   2   8  10       28.07       23.04      3.02 o 
  -3   9  10        3.06        6.92      4.24 o 
  -2   9  10       13.44       13.24      3.64 o 
  -1   9  10        7.30        8.23      3.32 o 
  -1 -11  11       28.33       27.57     10.78 o 
   0 -11  11        2.20       -0.67      5.52 o 
   1 -11  11        8.60        5.21      5.12 o 
   2 -11  11       34.74       34.76      4.98 o 
  -3 -10  11        0.12        2.57      8.94 o 
  -2 -10  11       11.99       15.55      6.54 o 
  -1 -10  11        0.82        0.76      6.71 o 
   0 -10  11       65.80       67.74      5.48 o 
   1 -10  11        4.08        3.51      4.55 o 
   2 -10  11        2.28        4.60      4.43 o 
   3 -10  11        1.47        2.95      4.59 o 
   4 -10  11        6.83        8.06      4.73 o 
  -5  -9  11        1.76        2.78      4.96 o 
  -4  -9  11        0.19       -0.64      4.91 o 
  -3  -9  11        0.00        2.34      4.86 o 
  -2  -9  11       22.40       19.68      4.72 o 
  -1  -9  11       10.86       10.95      4.93 o 
   0  -9  11        6.20        5.59      5.06 o 
   1  -9  11       12.77       12.75      4.65 o 
   2  -9  11       13.51       16.61      4.44 o 
   3  -9  11       13.99       11.92      4.23 o 
   4  -9  11       75.33       72.14      5.12 o 
   5  -9  11       21.45       21.09      4.61 o 
   6  -9  11        0.03       -1.11      4.54 o 
  -6  -8  11        1.70        5.07      4.18 o 
  -5  -8  11       45.07       44.98      4.34 o 
  -4  -8  11       28.12       25.82      4.55 o 
  -3  -8  11        2.36        2.33      4.79 o 
  -2  -8  11       21.72       25.66      5.91 o 
  -1  -8  11       45.32       49.39      4.32 o 
   0  -8  11        3.70        4.10      3.97 o 
   1  -8  11        5.99       10.63      5.64 o 
   2  -8  11        2.04        2.68      4.20 o 
   3  -8  11        0.13        2.58      3.19 o 
   4  -8  11        4.27        6.38      4.03 o 
   5  -8  11       19.31       19.33      3.75 o 
   6  -8  11        8.14        9.14      3.64 o 
  -7  -7  11        1.18       -0.60      4.24 o 
  -6  -7  11       19.01       19.89      4.12 o 
  -5  -7  11        0.49       -1.16      3.62 o 
  -4  -7  11       74.32       72.62      4.48 o 
  -3  -7  11       36.69       37.85      5.39 o 
  -2  -7  11       92.18       93.32      4.21 o 
  -1  -7  11       27.75       33.30      3.86 o 
   0  -7  11        3.79        8.17      3.70 o 
   1  -7  11       86.11       73.94      4.07 o 
   2  -7  11       47.11       52.49      4.75 o 
   3  -7  11       10.11        9.86      3.66 o 
   4  -7  11        0.04        0.35      3.78 o 
   5  -7  11        9.61       13.34      3.59 o 
   6  -7  11       19.71       20.29      3.31 o 
   7  -7  11        5.56        4.74      3.54 o 
  -8  -6  11        9.14        9.00      7.42 o 
  -7  -6  11        2.25        1.76      3.90 o 
  -6  -6  11       50.61       50.48      3.81 o 
  -5  -6  11       34.54       34.00      3.96 o 
  -4  -6  11       11.52       11.49      3.85 o 
  -3  -6  11       34.83       47.26      5.57 o 
  -2  -6  11        0.21        2.55      3.72 o 
  -1  -6  11        6.77        9.08      3.72 o 
   0  -6  11        1.64        1.41      2.93 o 
   1  -6  11       33.47       29.05      3.73 o 
   2  -6  11       10.09        6.01      3.64 o 
   3  -6  11      178.41      162.12      5.29 o 
   4  -6  11       14.39       18.67      2.98 o 
   5  -6  11       54.83       57.16      3.52 o 
   6  -6  11        9.79       11.23      3.59 o 
   7  -6  11        2.96        2.24      3.39 o 
  -8  -5  11        3.37        4.64      4.17 o 
  -7  -5  11       47.93       49.05      3.88 o 
  -6  -5  11       20.49       22.05      3.13 o 
  -5  -5  11       56.25       54.41      3.88 o 
  -4  -5  11       31.92       31.76      3.23 o 
  -3  -5  11        0.81        2.75      3.62 o 
  -2  -5  11      215.51      211.49      7.15 o 
  -1  -5  11        3.70        8.49      3.50 o 
   0  -5  11        2.75        5.59      3.49 o 
   1  -5  11       12.12       10.63      2.92 o 
   2  -5  11       12.18       14.57      2.80 o 
   3  -5  11       11.46       13.41      2.47 o 
   4  -5  11       27.45       26.19      2.94 o 
   5  -5  11        6.05        8.09      3.30 o 
   6  -5  11        8.35        9.16      3.28 o 
   7  -5  11       28.03       30.17      3.30 o 
   8  -5  11        1.35        5.19      3.53 o 
  -9  -4  11        1.56        1.40      4.27 o 
  -8  -4  11       20.08       24.26      3.89 o 
  -7  -4  11       36.79       41.64      3.84 o 
  -6  -4  11        0.37        2.13      3.52 o 
  -5  -4  11       42.11       37.70      3.69 o 
  -4  -4  11      237.41      232.18      3.86 o 
  -3  -4  11      294.07      290.03      4.40 o 
  -2  -4  11       28.05       32.15      3.98 o 
  -1  -4  11        0.14        1.03      2.72 o 
   0  -4  11      465.13      451.55     26.17 o 
   1  -4  11       42.69       46.09      3.31 o 
   2  -4  11       33.08       31.14      2.62 o 
   3  -4  11      250.27      230.15      3.37 o 
   4  -4  11       16.23       22.72      2.82 o 
   5  -4  11        0.40        3.43      2.73 o 
   6  -4  11       49.19       47.28      5.02 o 
   7  -4  11        0.56        0.10      2.92 o 
   8  -4  11       41.33       42.30      6.50 o 
  -9  -3  11        2.86        4.96      4.12 o 
  -8  -3  11        0.01        4.38      2.90 o 
  -7  -3  11        0.00        0.55      3.43 o 
  -6  -3  11       29.63       29.53      3.32 o 
  -5  -3  11      107.27      114.09      3.62 o 
  -4  -3  11       35.81       37.08      2.99 o 
  -3  -3  11       41.79       37.36      3.24 o 
  -2  -3  11        0.38        1.34      3.87 o 
  -1  -3  11       55.99       52.31      3.52 o 
   0  -3  11        2.56        0.87      3.26 o 
   1  -3  11       56.49       50.99      3.34 o 
   2  -3  11      485.84      469.84      5.93 o 
   3  -3  11       91.41       85.42      2.80 o 
   4  -3  11       97.39       90.17      2.56 o 
   5  -3  11        4.72        7.22      2.73 o 
   6  -3  11       17.13       17.74      3.40 o 
   7  -3  11       52.95       49.89      2.99 o 
   8  -3  11        1.72       -0.05      3.45 o 
  -9  -2  11        1.92        2.78      3.47 o 
  -8  -2  11        2.59        5.28      3.59 o 
  -7  -2  11       48.85       40.43      3.50 o 
  -6  -2  11        1.20        3.71      3.30 o 
  -5  -2  11        0.14        1.10      2.56 o 
  -4  -2  11       14.92       19.73      2.61 o 
  -3  -2  11       20.02       24.01      2.43 o 
  -2  -2  11      666.27      637.17     18.37 o 
  -1  -2  11       47.64       39.65      2.78 o 
   0  -2  11      246.82      243.32     11.53 o 
   1  -2  11      112.82      106.95      2.66 o 
   2  -2  11        2.16        5.16      2.30 o 
   3  -2  11       91.04       90.30      3.54 o 
   4  -2  11      234.40      231.92      2.81 o 
   5  -2  11        2.39        2.61      3.13 o 
   6  -2  11        1.92        5.91      3.35 o 
   7  -2  11        1.26        6.35      3.65 o 
   8  -2  11        2.44       -1.47      5.25 o 
  -9  -1  11       13.02       15.69      3.42 o 
  -8  -1  11       21.95       20.30      3.73 o 
  -7  -1  11        5.46        5.88      3.31 o 
  -6  -1  11       36.12       41.57      2.78 o 
  -5  -1  11       22.82       23.35      2.64 o 
  -4  -1  11        0.42       -0.05      2.69 o 
  -3  -1  11        2.94        3.95      2.19 o 
  -2  -1  11       28.56       26.82      2.62 o 
  -1  -1  11      109.07      102.89      2.95 o 
   0  -1  11        2.34        4.44      2.55 o 
   1  -1  11       36.94       39.68      2.31 o 
   2  -1  11       33.05       32.34      2.25 o 
   3  -1  11       45.47       48.82      2.57 o 
   4  -1  11       37.89       33.06      2.33 o 
   5  -1  11       13.26       14.14      2.24 o 
   6  -1  11       70.58       64.98      3.53 o 
   7  -1  11        5.60        7.21      3.18 o 
   8  -1  11        0.18       -0.47      4.13 o 
  -9   0  11       52.54       51.35      4.05 o 
  -8   0  11        0.44        0.47      3.06 o 
  -7   0  11       35.82       42.09      3.42 o 
  -6   0  11       35.65       28.13      3.15 o 
  -5   0  11       88.05       77.53      4.14 o 
  -4   0  11        1.46        3.38      2.85 o 
  -3   0  11       85.43       82.68      2.20 o 
  -2   0  11      287.17      267.94      4.40 o 
  -1   0  11        0.16        1.67      2.05 o 
   0   0  11       11.23       12.39      2.46 o 
   1   0  11       29.58       25.09      2.20 o 
   2   0  11       53.56       47.74      2.27 o 
   3   0  11        4.37        4.70      2.03 o 
   4   0  11        9.18       13.56      2.36 o 
   5   0  11       18.62       16.72      2.16 o 
   6   0  11        9.15        5.49      3.45 o 
   7   0  11        0.59        2.01      3.79 o 
   8   0  11        2.96        4.11      4.17 o 
  -9   1  11        5.46        7.99      3.91 o 
  -8   1  11       13.83       18.61      2.79 o 
  -7   1  11        4.78        6.24      2.81 o 
  -6   1  11       53.41       49.34      2.79 o 
  -5   1  11       78.46       87.34      2.81 o 
  -4   1  11       40.77       42.27      2.98 o 
  -3   1  11        4.22        1.97      2.39 o 
  -2   1  11        3.22        1.15      2.12 o 
  -1   1  11       53.79       52.97      2.24 o 
   0   1  11       54.63       51.15      2.52 o 
   1   1  11        0.01        3.09      2.38 o 
   2   1  11       18.39       17.60      2.28 o 
   3   1  11        0.01        1.75      2.30 o 
   4   1  11       19.34       17.99      2.74 o 
   5   1  11       46.50       45.77      2.63 o 
   6   1  11        2.24        5.24      2.76 o 
   7   1  11       24.73       24.06      3.34 o 
  -9   2  11       11.93       16.80      3.07 o 
  -8   2  11       13.69       14.96      3.59 o 
  -7   2  11       51.33       55.01      2.79 o 
  -6   2  11       14.51       16.76      2.48 o 
  -5   2  11       25.19       29.24      3.09 o 
  -4   2  11       37.05       34.74      2.63 o 
  -3   2  11      340.35      337.12      6.48 o 
  -2   2  11      133.65      129.59      2.88 o 
  -1   2  11       40.38       36.79      2.22 o 
   0   2  11        9.34        7.96      2.44 o 
   1   2  11        8.04       10.13      2.23 o 
   2   2  11      128.80      120.78      4.18 o 
   3   2  11       15.48       12.72      2.17 o 
   4   2  11        6.46        6.74      2.75 o 
   5   2  11        3.08        5.02      2.61 o 
   6   2  11        3.86        4.22      3.71 o 
   7   2  11       35.49       38.00      3.23 o 
  -9   3  11      137.37      143.24      3.95 o 
  -8   3  11        1.80        2.85      2.84 o 
  -7   3  11       57.34       66.56      4.40 o 
  -6   3  11       41.78       48.46      3.34 o 
  -5   3  11      172.27      157.10      3.09 o 
  -4   3  11      116.15      115.43      3.37 o 
  -3   3  11        0.73        2.44      2.91 o 
  -2   3  11       62.22       60.93      4.14 o 
  -1   3  11        0.93        1.51      2.25 o 
   0   3  11       29.11       30.44      2.30 o 
   1   3  11      100.97       96.15      2.19 o 
   2   3  11      173.10      165.05      4.76 o 
   3   3  11       28.59       22.62      2.48 o 
   4   3  11       16.90       19.08      2.96 o 
   5   3  11       21.90       22.59      3.15 o 
   6   3  11       33.95       30.25      3.49 o 
  -9   4  11        8.90       11.46      4.51 o 
  -8   4  11       56.98       51.95      3.45 o 
  -7   4  11       16.86       18.02      4.73 o 
  -6   4  11       41.38       48.99      2.53 o 
  -5   4  11       10.25       10.94      2.86 o 
  -4   4  11      134.49      130.23      4.10 o 
  -3   4  11       29.73       32.99      3.12 o 
  -2   4  11       85.88       85.96      2.80 o 
  -1   4  11        7.71        6.75      2.33 o 
   0   4  11      386.34      373.38      5.54 o 
   1   4  11       35.24       35.80      2.44 o 
   2   4  11        6.15        5.64      2.50 o 
   3   4  11        1.65        3.68      2.60 o 
   4   4  11        5.17        9.22      2.76 o 
   5   4  11       15.23       14.07      2.98 o 
   6   4  11       20.14       14.86      3.59 o 
  -8   5  11        0.21        1.05      3.52 o 
  -7   5  11        0.60        5.92      3.25 o 
  -6   5  11        6.31        7.79      3.52 o 
  -5   5  11       41.52       48.86      3.49 o 
  -4   5  11        1.70        4.69      2.83 o 
  -3   5  11      126.82      120.60      3.16 o 
  -2   5  11        0.00        0.02      2.51 o 
  -1   5  11       43.92       40.05      2.38 o 
   0   5  11       60.68       55.87      2.63 o 
   1   5  11        3.90        2.61      2.35 o 
   2   5  11        6.73        3.02      2.65 o 
   3   5  11        0.47       -1.15      2.48 o 
   4   5  11        7.84        5.07      2.69 o 
   5   5  11       14.23       14.82      3.14 o 
  -7   6  11        0.77        1.51      3.51 o 
  -6   6  11       14.15       19.22      4.32 o 
  -5   6  11      178.84      164.85      3.23 o 
  -4   6  11        0.74        0.98      3.02 o 
  -3   6  11        3.79        8.33      3.46 o 
  -2   6  11       16.45       17.98      2.67 o 
  -1   6  11       43.84       47.09      3.03 o 
   0   6  11       15.62       17.56      2.75 o 
   1   6  11        0.35        0.37      2.48 o 
   2   6  11       11.11        9.92      2.86 o 
   3   6  11       12.31       13.60      3.84 o 
   4   6  11        0.54        1.35      3.18 o 
  -6   7  11       31.92       32.29      3.60 o 
  -5   7  11        1.38       -0.70      3.35 o 
  -4   7  11       26.30       38.03      4.15 o 
  -3   7  11       14.19       12.86      3.23 o 
  -2   7  11        9.50       10.99      3.68 o 
  -1   7  11        9.61       13.07      3.73 o 
   0   7  11        0.01        4.14      3.70 o 
   1   7  11        1.32        0.03      3.29 o 
   2   7  11        0.01       -0.31      3.15 o 
   3   7  11        6.67        6.35      3.28 o 
  -4   8  11        0.00        2.80      3.58 o 
  -3   8  11       10.55       11.09      3.52 o 
  -2   8  11        7.57        9.25      3.46 o 
  -1   8  11        6.74        9.58      3.14 o 
   0   8  11        4.76        4.07      3.57 o 
   1   8  11       10.29       17.57      3.70 o 
   0 -10  12        0.15        0.00      6.91 o 
   1 -10  12       60.55       68.43      7.36 o 
   2 -10  12       44.97       53.34      7.26 o 
   3 -10  12        0.81        1.60      5.20 o 
  -4  -9  12        6.38        7.71      6.21 o 
  -3  -9  12        0.40       -0.13      6.91 o 
  -2  -9  12        4.55       10.45      8.17 o 
  -1  -9  12       99.10      104.49      7.05 o 
   0  -9  12       15.82       17.53      7.90 o 
   1  -9  12        6.86        2.20      6.45 o 
   2  -9  12        0.00       -0.95      4.57 o 
   3  -9  12        5.95        3.15      4.96 o 
   4  -9  12       19.96       20.93      3.93 o 
   5  -9  12       13.05       10.02      4.01 o 
  -5  -8  12        1.58        2.41      4.97 o 
  -4  -8  12       20.49       16.79      5.35 o 
  -3  -8  12       42.45       45.57      6.44 o 
  -2  -8  12        7.40        9.07      4.30 o 
  -1  -8  12        5.91        7.13      4.28 o 
   0  -8  12        0.25       -1.37      4.16 o 
   1  -8  12       48.92       46.81      4.46 o 
   2  -8  12        0.03       -1.07      6.11 o 
   3  -8  12        1.53        5.18      4.60 o 
   4  -8  12        6.98       10.28      4.22 o 
   5  -8  12        1.16        0.49      4.20 o 
   6  -8  12        4.40        7.24      4.49 o 
  -6  -7  12        1.06        3.32      4.59 o 
  -5  -7  12        9.50        9.51      4.45 o 
  -4  -7  12        2.21       -2.63      6.11 o 
  -3  -7  12       40.51       42.89      6.16 o 
  -2  -7  12       42.80       36.87      3.53 o 
  -1  -7  12        0.23        1.82      3.97 o 
   0  -7  12       68.59       71.05      4.73 o 
   1  -7  12       97.95      108.60      9.95 o 
   2  -7  12       17.02       15.33      4.16 o 
   3  -7  12        0.00       -2.92      4.58 o 
   4  -7  12       11.68       12.48      3.37 o 
   5  -7  12        1.90        7.75      3.72 o 
   6  -7  12        2.14        8.38      4.02 o 
  -7  -6  12        8.37       10.51      4.69 o 
  -6  -6  12       57.16       54.36      4.40 o 
  -5  -6  12       24.27       22.54      4.42 o 
  -4  -6  12       48.11       46.31      6.24 o 
  -3  -6  12       13.04       12.55      4.15 o 
  -2  -6  12       59.47       65.43      3.75 o 
  -1  -6  12       15.25       17.87      3.80 o 
   0  -6  12       68.10       68.21      3.95 o 
   1  -6  12        2.06        7.97      3.61 o 
   2  -6  12       17.02       21.24      4.74 o 
   3  -6  12        3.54        3.26      2.57 o 
   4  -6  12       54.20       56.34      3.77 o 
   5  -6  12       33.21       35.02      3.51 o 
   6  -6  12       57.38       56.96      5.24 o 
   7  -6  12        3.32        6.76      4.43 o 
  -8  -5  12        5.30        3.70      3.76 o 
  -7  -5  12       16.98       15.92      4.18 o 
  -6  -5  12        9.32       15.95      4.06 o 
  -5  -5  12        2.59        3.69      3.85 o 
  -4  -5  12       90.39       87.81      5.85 o 
  -3  -5  12        9.03       12.60      3.84 o 
  -2  -5  12        5.20        6.12      3.74 o 
  -1  -5  12      114.98      123.56      3.42 o 
   0  -5  12        9.69       10.76      3.59 o 
   1  -5  12        6.17        7.88      2.94 o 
   2  -5  12        7.79        7.43      3.02 o 
   3  -5  12       31.00       33.28      2.53 o 
   4  -5  12       43.41       46.81      6.04 o 
   5  -5  12       76.72       69.09      3.38 o 
   6  -5  12        2.88        4.37      3.69 o 
   7  -5  12       23.42       26.09      3.51 o 
  -8  -4  12        7.49       10.83      3.71 o 
  -7  -4  12       22.71       26.08      3.73 o 
  -6  -4  12       14.60       14.87      3.45 o 
  -5  -4  12        0.95        1.46      3.03 o 
  -4  -4  12       32.21       34.36      3.76 o 
  -3  -4  12        7.97        7.93      3.72 o 
  -2  -4  12      310.69      301.70     21.08 o 
  -1  -4  12      124.38      115.14      6.79 o 
   0  -4  12       34.29       32.93      6.30 o 
   1  -4  12       27.56       23.43      2.95 o 
   2  -4  12      218.96      206.39      4.18 o 
   3  -4  12       96.15       93.32      3.14 o 
   4  -4  12       19.08       23.89      2.58 o 
   5  -4  12       29.98       30.68      3.40 o 
   6  -4  12        0.01        2.36      3.56 o 
   7  -4  12        0.65        4.78      3.99 o 
  -8  -3  12       11.28       10.46      3.91 o 
  -7  -3  12        0.09        3.37      3.54 o 
  -6  -3  12       21.49       23.17      4.13 o 
  -5  -3  12       15.49       17.58      3.68 o 
  -4  -3  12        4.60        3.46      3.75 o 
  -3  -3  12      406.70      378.37      6.63 o 
  -2  -3  12        7.59        7.08      2.59 o 
  -1  -3  12       94.53      103.27      3.24 o 
   0  -3  12      134.79      135.47      4.32 o 
   1  -3  12      139.34      141.61      3.84 o 
   2  -3  12       17.52       17.15      2.94 o 
   3  -3  12       15.06       15.79      2.28 o 
   4  -3  12      121.39      110.41      2.68 o 
   5  -3  12       59.17       56.80      3.00 o 
   6  -3  12        1.99        7.04      3.48 o 
   7  -3  12        4.81        5.41      3.40 o 
  -9  -2  12       21.21       20.54      3.69 o 
  -8  -2  12        0.10        3.78      4.58 o 
  -7  -2  12        3.39        0.49      3.70 o 
  -6  -2  12        4.74        7.25      3.28 o 
  -5  -2  12       11.81       11.41      3.51 o 
  -4  -2  12        5.01        5.47      3.35 o 
  -3  -2  12        9.33        4.95      2.64 o 
  -2  -2  12        0.08        0.07      3.44 o 
  -1  -2  12       17.02       16.42      2.85 o 
   0  -2  12       11.64        9.79      2.48 o 
   1  -2  12       20.16       18.48      2.46 o 
   2  -2  12       41.07       43.70      2.42 o 
   3  -2  12       29.75       27.19      2.43 o 
   4  -2  12        1.84        3.91      2.70 o 
   5  -2  12        0.09        3.47      2.85 o 
   6  -2  12       84.86       77.51      4.44 o 
   7  -2  12        0.39        2.62      3.86 o 
  -9  -1  12       41.83       52.89      3.71 o 
  -8  -1  12        9.20       15.90      3.73 o 
  -7  -1  12        0.98        1.76      2.98 o 
  -6  -1  12        4.22        4.57      2.85 o 
  -5  -1  12      110.84      111.15      3.63 o 
  -4  -1  12        2.46        5.22      3.14 o 
  -3  -1  12      183.09      192.92      4.00 o 
  -2  -1  12      104.28       95.18      2.43 o 
  -1  -1  12      299.22      292.57      4.90 o 
   0  -1  12       21.74       23.66      2.57 o 
   1  -1  12      365.16      338.49      6.92 o 
   2  -1  12       64.98       67.11      2.90 o 
   3  -1  12       31.63       35.00      2.40 o 
   4  -1  12      107.97      103.70      3.44 o 
   5  -1  12       14.86       12.97      2.60 o 
   6  -1  12       21.16       19.01      3.15 o 
   7  -1  12        6.65        7.89      3.42 o 
  -9   0  12        1.69        2.46      4.11 o 
  -8   0  12        7.11       11.69      3.77 o 
  -7   0  12        0.21        6.26      3.46 o 
  -6   0  12        9.25       12.17      3.25 o 
  -5   0  12       10.43       15.18      3.16 o 
  -4   0  12        0.01        3.31      2.69 o 
  -3   0  12       62.29       55.85      2.62 o 
  -2   0  12       30.98       30.08      2.64 o 
  -1   0  12      191.41      180.59      3.42 o 
   0   0  12      142.35      128.87      3.88 o 
   1   0  12      142.69      149.62      3.66 o 
   2   0  12      145.38      136.82      2.62 o 
   3   0  12      153.26      146.51      4.58 o 
   4   0  12      277.35      275.11      5.37 o 
   5   0  12       18.28       22.36      2.69 o 
   6   0  12       24.32       23.00      3.77 o 
   7   0  12       11.56       13.35      3.50 o 
  -9   1  12        4.59        9.65      3.60 o 
  -8   1  12        3.00        7.02      3.22 o 
  -7   1  12        7.53       11.75      3.54 o 
  -6   1  12        0.73        3.81      2.76 o 
  -5   1  12       36.80       38.33      3.17 o 
  -4   1  12        0.03        2.14      2.97 o 
  -3   1  12       99.84      101.63      2.50 o 
  -2   1  12      159.86      155.99      4.72 o 
  -1   1  12        0.08        1.20      2.48 o 
   0   1  12       71.78       70.30      2.36 o 
   1   1  12       82.38       81.46      3.31 o 
   2   1  12       26.07       22.18      2.41 o 
   3   1  12       20.25       21.26      2.28 o 
   4   1  12        0.07        2.79      2.30 o 
   5   1  12        8.96       11.49      2.48 o 
   6   1  12       30.10       26.18      4.74 o 
   7   1  12        0.06        0.38      4.20 o 
  -9   2  12       12.47       16.38      3.65 o 
  -8   2  12        1.12       -0.33      3.31 o 
  -7   2  12        1.48        5.43      2.93 o 
  -6   2  12       10.17       12.91      2.87 o 
  -5   2  12        1.32       -2.77      3.15 o 
  -4   2  12       11.96       11.06      2.61 o 
  -3   2  12       27.27       28.58      2.35 o 
  -2   2  12      104.99       97.58      2.77 o 
  -1   2  12       55.97       50.33      2.62 o 
   0   2  12        8.69       10.90      2.56 o 
   1   2  12        1.27        1.75      2.17 o 
   2   2  12       91.08       98.64      3.29 o 
   3   2  12       90.16       92.70      2.95 o 
   4   2  12       36.46       39.45      2.77 o 
   5   2  12        0.22        1.14      3.15 o 
   6   2  12        6.71        8.50      3.56 o 
  -8   3  12       64.41       61.59      5.62 o 
  -7   3  12       11.82       16.52      3.80 o 
  -6   3  12       82.55       88.32      3.17 o 
  -5   3  12       56.85       58.13      3.06 o 
  -4   3  12        2.96        2.40      2.76 o 
  -3   3  12        3.51        7.55      3.09 o 
  -2   3  12        4.62        6.36      2.52 o 
  -1   3  12       29.43       29.04      2.25 o 
   0   3  12        6.19        5.70      2.24 o 
   1   3  12       10.37       10.18      2.38 o 
   2   3  12       16.11       15.06      2.52 o 
   3   3  12        8.62        7.89      2.22 o 
   4   3  12        6.02        4.94      2.77 o 
   5   3  12        6.97        5.46      2.49 o 
   6   3  12       33.87       31.13      3.74 o 
  -8   4  12        1.41        3.68      3.56 o 
  -7   4  12       72.41       69.09      3.12 o 
  -6   4  12        0.04        4.33      2.79 o 
  -5   4  12       49.97       54.56      3.48 o 
  -4   4  12        4.65        2.32      3.29 o 
  -3   4  12      137.92      133.65      4.28 o 
  -2   4  12       40.74       46.24      2.56 o 
  -1   4  12        4.27        3.12      2.74 o 
   0   4  12        6.99        7.88      2.80 o 
   1   4  12        1.60        5.16      2.55 o 
   2   4  12       34.65       37.45      3.00 o 
   3   4  12       16.83       25.88      2.52 o 
   4   4  12        6.21        7.87      3.30 o 
   5   4  12        2.19        0.75      3.17 o 
  -7   5  12        9.87       16.96      3.55 o 
  -6   5  12        6.93        8.28      2.97 o 
  -5   5  12        2.68       10.28      5.56 o 
  -4   5  12        7.14        7.74      4.23 o 
  -3   5  12       11.65        8.88      2.63 o 
  -2   5  12        0.79       -0.40      2.58 o 
  -1   5  12       11.34       12.13      2.66 o 
   0   5  12        2.29        2.38      2.20 o 
   1   5  12        6.79       13.12      2.69 o 
   2   5  12       14.47        9.21      2.84 o 
   3   5  12        6.53        6.72      3.31 o 
   4   5  12        0.93        1.40      2.89 o 
  -6   6  12        0.12       -1.26      3.44 o 
  -5   6  12        1.72        3.62      3.83 o 
  -4   6  12        1.44        1.06      3.77 o 
  -3   6  12       58.71       62.94      3.39 o 
  -2   6  12       20.35       19.03      3.62 o 
  -1   6  12        5.57        8.37      3.73 o 
   0   6  12        6.11        5.36      2.85 o 
   1   6  12        0.24        7.85      3.23 o 
   2   6  12        3.43        0.56      3.08 o 
   3   6  12       53.16       55.15      3.65 o 
  -5   7  12        0.11        3.76      3.54 o 
  -4   7  12        7.96        7.20      4.01 o 
  -3   7  12        3.38        1.15      3.45 o 
  -2   7  12       42.89       52.72      3.48 o 
  -1   7  12       42.79       43.25      2.88 o 
   0   7  12        3.66        4.31      3.43 o 
   1   7  12      132.66      146.42      3.48 o 
  -1 -10  13        0.11        4.42      7.45 o 
   0 -10  13        0.72        4.34      9.07 o 
   1 -10  13       14.88       11.37      7.49 o 
   2 -10  13        5.85        3.80      7.42 o 
  -3  -9  13        5.85        7.80      7.38 o 
  -2  -9  13        3.04        5.68      6.98 o 
  -1  -9  13        3.70        2.18      5.97 o 
   0  -9  13        6.66        3.18      6.80 o 
   1  -9  13       57.82       56.41      5.15 o 
   2  -9  13       15.29       19.64      6.84 o 
   3  -9  13      108.81      108.03      7.36 o 
   4  -9  13       31.96       32.88      5.88 o 
  -5  -8  13        2.20        2.67      7.47 o 
  -4  -8  13        3.95        2.42      6.87 o 
  -3  -8  13       26.36       34.22      6.86 o 
  -2  -8  13        0.50        4.77      4.55 o 
  -1  -8  13        8.94       10.39      4.53 o 
   0  -8  13       27.71       25.47      4.55 o 
   1  -8  13        5.35       11.88      4.44 o 
   2  -8  13        1.39        3.37      6.35 o 
   3  -8  13        0.20        1.84      6.52 o 
   4  -8  13       21.22       19.09      5.27 o 
   5  -8  13       67.79       70.38      3.99 o 
  -6  -7  13        1.93        1.80      5.26 o 
  -5  -7  13       18.42       19.42      5.03 o 
  -4  -7  13        5.82        9.70      6.50 o 
  -3  -7  13        5.31        6.21      6.21 o 
  -2  -7  13       20.45       23.42      3.55 o 
  -1  -7  13       19.88       18.40      4.24 o 
   0  -7  13       38.35       47.75      3.63 o 
   1  -7  13       56.33       53.41      3.60 o 
   2  -7  13        0.02       -4.15      4.15 o 
   3  -7  13        4.87       12.40      4.22 o 
   4  -7  13        0.10       -0.64      4.69 o 
   5  -7  13        0.38        1.93      3.70 o 
   6  -7  13        2.37        6.50      4.31 o 
  -6  -6  13        6.76        7.99      5.63 o 
  -5  -6  13       68.32       72.17      6.71 o 
  -4  -6  13        2.39        0.12      6.10 o 
  -3  -6  13       37.20       30.70      3.52 o 
  -2  -6  13       59.00       58.70      3.94 o 
  -1  -6  13        6.01        8.64      6.47 o 
   0  -6  13        1.64        5.89      3.26 o 
   1  -6  13       49.86       55.37      4.03 o 
   2  -6  13        0.56       -0.06      4.05 o 
   3  -6  13       10.36       13.22      4.15 o 
   4  -6  13       35.47       33.84      3.63 o 
   5  -6  13        0.18       -3.38      4.35 o 
   6  -6  13       40.51       32.39      3.73 o 
  -7  -5  13        0.79        4.32      4.28 o 
  -6  -5  13        1.99        3.12      4.35 o 
  -5  -5  13        0.03       -2.02      6.17 o 
  -4  -5  13       30.17       28.31      5.87 o 
  -3  -5  13        1.98        4.35      3.20 o 
  -2  -5  13        0.60        2.77      3.22 o 
  -1  -5  13        6.20        7.57      3.82 o 
   0  -5  13      220.41      231.92     17.53 o 
   1  -5  13       44.96       48.70      3.25 o 
   2  -5  13        5.23        6.55      3.90 o 
   3  -5  13        2.52        6.24      3.55 o 
   4  -5  13        9.11       13.61      3.39 o 
   5  -5  13       41.17       43.64      3.81 o 
   6  -5  13        0.56        3.38      3.95 o 
  -8  -4  13        0.20        0.51      4.52 o 
  -7  -4  13       31.69       30.74      4.01 o 
  -6  -4  13       16.63       18.16      3.49 o 
  -5  -4  13       22.55       25.31      3.59 o 
  -4  -4  13       40.36       36.71      5.80 o 
  -3  -4  13       64.56       62.75      4.33 o 
  -2  -4  13        8.38        7.40      3.14 o 
  -1  -4  13       20.77       25.21      3.69 o 
   0  -4  13       38.76       45.58      3.18 o 
   1  -4  13       25.62       30.50      3.25 o 
   2  -4  13        5.32        8.55      3.78 o 
   3  -4  13      137.81      135.57      6.21 o 
   4  -4  13        0.95        2.32      2.79 o 
   5  -4  13       49.76       51.30      4.13 o 
   6  -4  13        0.04       -2.91      3.36 o 
   7  -4  13        0.12        6.34      3.69 o 
  -8  -3  13      115.03      114.94      5.51 o 
  -7  -3  13        2.59        3.31      4.02 o 
  -6  -3  13       17.15       16.65      3.29 o 
  -5  -3  13       23.08       24.74      4.17 o 
  -4  -3  13       58.34       58.77      5.54 o 
  -3  -3  13        2.92        4.63      3.67 o 
  -2  -3  13        5.22        4.74      3.66 o 
  -1  -3  13      100.62       96.42      3.26 o 
   0  -3  13        0.02       -0.63      2.98 o 
   1  -3  13        0.37        2.23      3.78 o 
   2  -3  13      116.29      116.34      4.40 o 
   3  -3  13        5.00        3.82      2.66 o 
   4  -3  13       38.56       38.62      2.63 o 
   5  -3  13        0.79        2.50      3.51 o 
   6  -3  13        2.48        6.11      3.30 o 
   7  -3  13        2.37        2.74      3.60 o 
  -8  -2  13       42.21       47.60      3.61 o 
  -7  -2  13        6.98        9.88      3.93 o 
  -6  -2  13       13.63       14.25      3.68 o 
  -5  -2  13       85.72       91.83      3.59 o 
  -4  -2  13        1.32        6.80      3.67 o 
  -3  -2  13      304.48      289.43      3.91 o 
  -2  -2  13       22.61       24.24      2.95 o 
  -1  -2  13      106.64      109.90      7.39 o 
   0  -2  13       80.72       78.45      3.13 o 
   1  -2  13      184.44      184.50      3.42 o 
   2  -2  13       61.96       61.30      3.01 o 
   3  -2  13      117.46      114.52      2.80 o 
   4  -2  13       59.85       55.32      2.52 o 
   5  -2  13       36.73       36.25      2.54 o 
   6  -2  13       19.21       15.64      3.85 o 
   7  -2  13        0.88        5.16      3.61 o 
  -8  -1  13        4.20        4.36      3.99 o 
  -7  -1  13        0.35        4.50      3.65 o 
  -6  -1  13       15.09       20.35      3.49 o 
  -5  -1  13       16.14       18.61      3.30 o 
  -4  -1  13        0.18        1.73      3.57 o 
  -3  -1  13       38.95       36.87      2.39 o 
  -2  -1  13        9.70       11.83      2.82 o 
  -1  -1  13      223.19      214.05      3.58 o 
   0  -1  13        8.11       11.12      2.81 o 
   1  -1  13       39.66       38.89      2.73 o 
   2  -1  13       63.79       60.35      2.79 o 
   3  -1  13       41.32       45.67      3.53 o 
   4  -1  13       52.29       46.74      2.76 o 
   5  -1  13        0.16        0.52      2.51 o 
   6  -1  13        2.84       -2.33      3.84 o 
   7  -1  13        8.69       11.06      3.73 o 
  -8   0  13       12.91       17.94      3.50 o 
  -7   0  13        0.01       -1.54      3.68 o 
  -6   0  13        0.01       -1.34      3.66 o 
  -5   0  13        1.20       -0.21      2.99 o 
  -4   0  13       39.27       34.60      3.18 o 
  -3   0  13        6.10        7.55      2.89 o 
  -2   0  13      161.18      152.46      2.80 o 
  -1   0  13       82.72       81.57      2.90 o 
   0   0  13      100.31       87.97      2.40 o 
   1   0  13       11.36        9.52      2.43 o 
   2   0  13       68.00       60.49      2.79 o 
   3   0  13      122.57      110.04      3.92 o 
   4   0  13       46.97       42.66      2.49 o 
   5   0  13        8.08       12.15      2.56 o 
   6   0  13       17.94       12.72      3.09 o 
  -8   1  13       11.37       14.37      3.51 o 
  -7   1  13        7.04        8.79      3.72 o 
  -6   1  13        3.63        4.23      3.48 o 
  -5   1  13        1.16       -0.10      3.18 o 
  -4   1  13        0.60        2.66      3.10 o 
  -3   1  13        0.13        1.39      2.31 o 
  -2   1  13       45.53       40.71      2.71 o 
  -1   1  13       79.32       85.18      3.15 o 
   0   1  13       55.66       55.66      2.88 o 
   1   1  13       34.28       31.01      2.34 o 
   2   1  13        1.74       -0.31      2.27 o 
   3   1  13       10.23       11.05      2.37 o 
   4   1  13       51.49       55.63      2.85 o 
   5   1  13        1.86       -0.54      2.64 o 
   6   1  13       18.30       17.59      4.03 o 
  -8   2  13        2.66        1.64      4.11 o 
  -7   2  13       11.00       15.31      3.76 o 
  -6   2  13       36.72       40.05      3.60 o 
  -5   2  13       10.68        7.17      2.93 o 
  -4   2  13       79.66       74.52      3.40 o 
  -3   2  13       21.12       20.33      2.47 o 
  -2   2  13       13.47       12.24      2.41 o 
  -1   2  13       98.91       93.61      2.64 o 
   0   2  13       17.30       18.70      2.28 o 
   1   2  13       27.22       31.21      2.55 o 
   2   2  13       20.11       20.84      2.37 o 
   3   2  13        8.09        6.27      2.65 o 
   4   2  13        0.00        1.10      2.82 o 
   5   2  13        0.03        1.16      2.73 o 
  -8   3  13       34.06       33.32      4.20 o 
  -7   3  13        7.68        7.45      3.37 o 
  -6   3  13        1.50       -1.24      2.85 o 
  -5   3  13        5.62        7.35      3.59 o 
  -4   3  13        4.07        6.52      2.91 o 
  -3   3  13       30.45       32.53      2.92 o 
  -2   3  13       28.76       28.27      2.86 o 
  -1   3  13       33.55       37.75      2.85 o 
   0   3  13        4.13        5.95      2.85 o 
   1   3  13       19.03       16.30      2.38 o 
   2   3  13       49.93       50.01      3.08 o 
   3   3  13        0.31       -0.13      2.81 o 
   4   3  13        8.09        8.69      2.53 o 
   5   3  13        5.96        8.75      2.95 o 
  -7   4  13        1.30        0.26      6.67 o 
  -6   4  13       16.90       13.55      3.82 o 
  -5   4  13        1.99       -3.64      3.64 o 
  -4   4  13       69.69       69.38      5.87 o 
  -3   4  13        0.92        4.42      3.45 o 
  -2   4  13        0.00        2.31      3.84 o 
  -1   4  13       15.04       15.72      2.28 o 
   0   4  13        1.84        3.39      2.98 o 
   1   4  13       36.15       35.83      2.61 o 
   2   4  13        0.84        2.28      2.57 o 
   3   4  13       16.25       24.20      3.01 o 
   4   4  13        6.11        6.42      2.92 o 
  -6   5  13       51.76       53.42      3.53 o 
  -5   5  13        0.10       -1.00      3.86 o 
  -4   5  13       25.53       27.27      3.25 o 
  -3   5  13        1.99        2.95      2.82 o 
  -2   5  13        5.86        9.65      4.44 o 
  -1   5  13        7.16        3.90      2.55 o 
   0   5  13       49.85       54.03      3.27 o 
   1   5  13        5.67        8.40      3.38 o 
   2   5  13        4.50        1.99      2.74 o 
   3   5  13       66.22       62.11      3.04 o 
  -5   6  13        6.56        7.04      3.20 o 
  -4   6  13        8.07        9.42      3.13 o 
  -3   6  13        5.64       12.35      4.44 o 
  -2   6  13       22.40       27.17      4.84 o 
  -1   6  13        0.60        3.64      3.34 o 
   0   6  13        5.30       11.65      3.41 o 
   1   6  13       17.53       19.30      2.90 o 
   2   6  13        0.76        3.48      3.00 o 
  -3   7  13        0.12        0.20      3.25 o 
  -2   7  13       20.69       24.90      4.26 o 
  -1   7  13        7.00       11.13      4.25 o 
  -2  -9  14        2.88        3.17      7.30 o 
  -1  -9  14        4.41        4.43      5.19 o 
   0  -9  14        2.97        2.72      4.99 o 
   1  -9  14        2.99       -1.86      7.12 o 
   2  -9  14       10.34        4.25      5.34 o 
  -4  -8  14        3.09        9.79      7.37 o 
  -3  -8  14        4.79       11.15      7.01 o 
  -2  -8  14        0.66        6.17      4.71 o 
  -1  -8  14       22.18       21.59      4.75 o 
   0  -8  14        1.92        5.86      4.63 o 
   1  -8  14        9.09        9.55      4.73 o 
   2  -8  14        0.00        3.18      6.57 o 
   3  -8  14       74.03       82.57      7.16 o 
   4  -8  14        9.37        9.10      7.21 o 
  -5  -7  14       52.50       60.37      7.41 o 
  -4  -7  14      150.54      163.06      7.70 o 
  -3  -7  14        3.31       -4.58      6.55 o 
  -2  -7  14       18.58       24.65      7.52 o 
  -1  -7  14       43.70       50.43      5.04 o 
   0  -7  14       52.78       67.52      9.67 o 
   1  -7  14       16.73       16.32      4.53 o 
   2  -7  14        3.89        0.53      4.53 o 
   3  -7  14       24.67       29.50      4.78 o 
   4  -7  14        4.87        4.04      6.98 o 
   5  -7  14       84.80       82.20      5.29 o 
  -6  -6  14        0.06        1.55      7.19 o 
  -5  -6  14       10.53       15.97      6.82 o 
  -4  -6  14        5.91        2.60      4.47 o 
  -3  -6  14       38.08       50.47      4.41 o 
  -2  -6  14       57.49       55.81      4.33 o 
  -1  -6  14       24.27       28.64      4.27 o 
   0  -6  14       11.00       14.76      4.19 o 
   1  -6  14       38.81       46.43      8.15 o 
   2  -6  14        0.04        0.29      4.29 o 
   3  -6  14        0.00       -6.67      8.21 o 
   4  -6  14      103.97       98.00      6.76 o 
   5  -6  14      113.06      107.56      4.22 o 
  -6  -5  14       12.40       11.56      4.38 o 
  -5  -5  14        2.61        6.56      6.37 o 
  -4  -5  14        1.56        0.15      6.08 o 
  -3  -5  14       70.45       68.63      4.66 o 
  -2  -5  14        1.41        3.79      4.07 o 
  -1  -5  14       47.32       55.12      3.87 o 
   0  -5  14       22.12       19.61      3.33 o 
   1  -5  14       13.92       14.27      3.34 o 
   2  -5  14       27.79       29.62      3.45 o 
   3  -5  14       48.52       47.75      4.47 o 
   4  -5  14       16.60       13.66      4.54 o 
   5  -5  14        6.70        3.87      3.93 o 
   6  -5  14        0.44       -0.04      4.51 o 
  -7  -4  14       19.65       21.41      3.98 o 
  -6  -4  14        5.13        3.54      4.68 o 
  -5  -4  14       16.77       16.54      4.39 o 
  -4  -4  14      146.81      151.50      6.46 o 
  -3  -4  14        5.71        4.82      4.93 o 
  -2  -4  14       67.79       67.59      4.04 o 
  -1  -4  14       59.14       55.47      6.71 o 
   0  -4  14       54.69       58.37      4.11 o 
   1  -4  14        2.76        5.77      3.97 o 
   2  -4  14       13.16       17.03      3.38 o 
   3  -4  14       48.23       53.14      9.96 o 
   4  -4  14       73.76       71.62      4.92 o 
   5  -4  14        3.99        6.19      3.85 o 
   6  -4  14        3.64        4.36      4.13 o 
  -7  -3  14       64.23       69.57      4.03 o 
  -6  -3  14        2.22        0.24      3.56 o 
  -5  -3  14       47.93       46.58      4.97 o 
  -4  -3  14        0.35        1.36      4.09 o 
  -3  -3  14        8.70       12.39      3.24 o 
  -2  -3  14        2.09        3.57      6.05 o 
  -1  -3  14       19.57       20.84      3.49 o 
   0  -3  14        9.65       11.55      2.70 o 
   1  -3  14        1.02        3.64      2.78 o 
   2  -3  14        0.69        0.75      2.83 o 
   3  -3  14        7.32       13.19      2.89 o 
   4  -3  14       31.91       27.21      3.37 o 
   5  -3  14       27.30       35.02      5.62 o 
   6  -3  14        0.00        2.81      4.11 o 
  -8  -2  14       31.16       23.34      4.37 o 
  -7  -2  14        0.73        0.11      4.12 o 
  -6  -2  14       17.80       22.22      4.18 o 
  -5  -2  14        0.01        2.57      3.88 o 
  -4  -2  14       20.87       26.56      4.52 o 
  -3  -2  14        0.01        3.71      3.80 o 
  -2  -2  14       70.59       74.95      5.00 o 
  -1  -2  14       25.16       30.30      3.16 o 
   0  -2  14        2.08        3.55      3.10 o 
   1  -2  14        2.95        4.02      2.94 o 
   2  -2  14       12.74       14.18      2.51 o 
   3  -2  14        1.18        1.65      2.80 o 
   4  -2  14        0.00        0.78      2.50 o 
   5  -2  14       17.58       14.21      2.95 o 
   6  -2  14        7.25        8.42      3.59 o 
  -8  -1  14       84.77       95.13      5.40 o 
  -7  -1  14        1.37        0.89      3.34 o 
  -6  -1  14        8.20        7.87      3.18 o 
  -5  -1  14       40.57       45.30      3.79 o 
  -4  -1  14       12.26       11.03      3.20 o 
  -3  -1  14        2.32        2.56      2.74 o 
  -2  -1  14        9.42       10.99      2.73 o 
  -1  -1  14      147.82      138.75      3.64 o 
   0  -1  14       34.54       37.44      2.42 o 
   1  -1  14        0.78        2.26      2.61 o 
   2  -1  14        0.28        0.38      2.77 o 
   3  -1  14        0.01        1.14      3.18 o 
   4  -1  14        3.57        3.64      2.78 o 
   5  -1  14       75.20       75.36      3.23 o 
   6  -1  14       12.47       14.19      3.65 o 
  -8   0  14       42.44       45.73      4.36 o 
  -7   0  14       32.19       34.92      3.49 o 
  -6   0  14       13.14       16.59      3.36 o 
  -5   0  14       52.85       55.79      3.59 o 
  -4   0  14       10.43       13.95      3.49 o 
  -3   0  14       73.62       68.54      2.66 o 
  -2   0  14        3.00        1.87      2.60 o 
  -1   0  14        4.99        6.45      2.83 o 
   0   0  14       95.45       93.41      2.93 o 
   1   0  14      138.28      128.20      4.47 o 
   2   0  14       33.90       34.71      3.12 o 
   3   0  14      192.38      182.00      5.47 o 
   4   0  14        6.76        7.65      2.60 o 
   5   0  14        6.85        8.49      3.09 o 
   6   0  14        0.40        2.53      3.65 o 
  -8   1  14        1.23        1.82      3.76 o 
  -7   1  14       25.16       24.52      4.01 o 
  -6   1  14        2.57        4.36      3.72 o 
  -5   1  14       10.15        9.19      3.50 o 
  -4   1  14       88.82       81.16      3.11 o 
  -3   1  14        0.00        0.20      2.76 o 
  -2   1  14        5.76        8.60      2.45 o 
  -1   1  14        0.00        4.16      2.45 o 
   0   1  14       72.52       72.59      2.45 o 
   1   1  14      100.07      101.18      2.95 o 
   2   1  14      150.50      153.18      3.07 o 
   3   1  14       22.97       27.57      3.14 o 
   4   1  14        0.82       -1.55      2.92 o 
   5   1  14       11.98       12.45      2.68 o 
  -7   2  14       20.54       25.69      3.77 o 
  -6   2  14        1.07       -2.05      3.21 o 
  -5   2  14       61.54       67.63      3.74 o 
  -4   2  14       17.40       15.58      3.48 o 
  -3   2  14        3.45        3.10      2.62 o 
  -2   2  14        0.87        1.66      2.49 o 
  -1   2  14       17.29       20.80      2.85 o 
   0   2  14       69.23       75.24      3.30 o 
   1   2  14      108.80      110.70      3.18 o 
   2   2  14       23.18       19.31      2.78 o 
   3   2  14        3.77        8.40      3.22 o 
   4   2  14        7.71       10.17      2.60 o 
   5   2  14       23.49       21.20      2.82 o 
  -7   3  14        1.99        5.63      3.63 o 
  -6   3  14       51.23       53.58      3.99 o 
  -5   3  14        1.99        0.11      3.17 o 
  -4   3  14       35.59       33.78      3.19 o 
  -3   3  14        4.37        2.87      3.06 o 
  -2   3  14        0.07        3.31      2.66 o 
  -1   3  14       20.77       24.00      2.72 o 
   0   3  14        4.02        4.26      2.72 o 
   1   3  14        0.19        5.33      3.08 o 
   2   3  14       10.19       13.32      2.86 o 
   3   3  14        0.00        1.22      2.98 o 
   4   3  14        4.63        9.76      3.23 o 
  -6   4  14        1.06       -1.62      3.51 o 
  -5   4  14        8.65        7.23      3.90 o 
  -4   4  14       12.49        9.73      3.25 o 
  -3   4  14        0.17        2.31      3.62 o 
  -2   4  14        1.18        4.81      2.80 o 
  -1   4  14        4.16        1.84      2.85 o 
   0   4  14        4.03        8.65      2.82 o 
   1   4  14       21.57       18.22      2.74 o 
   2   4  14       41.28       46.07      3.49 o 
   3   4  14        2.99        6.12      3.21 o 
  -5   5  14       16.72       20.06      5.68 o 
  -4   5  14        8.62       13.66      3.81 o 
  -3   5  14       10.94       13.68      3.41 o 
  -2   5  14       22.71       23.75      4.13 o 
  -1   5  14        0.56       -1.79      2.72 o 
   0   5  14        1.46        3.47      3.42 o 
   1   5  14        2.03        1.15      2.64 o 
   2   5  14        1.89        5.40      2.76 o 
  -3   6  14        6.84        8.18      3.64 o 
  -2   6  14       31.63       38.65      3.69 o 
  -1   6  14        0.00        5.11      4.44 o 
  -2  -8  15        0.39        0.99      5.13 o 
  -1  -8  15        9.77       12.65      5.09 o 
   0  -8  15        9.00       14.17      4.99 o 
   1  -8  15        2.12        5.50      4.96 o 
   2  -8  15       23.54       22.72      7.34 o 
  -4  -7  15        2.63        7.46      7.31 o 
  -3  -7  15        1.38        5.18      6.99 o 
  -2  -7  15        3.15        5.75      6.89 o 
  -1  -7  15        4.45        0.21      6.29 o 
   0  -7  15      122.71      116.94      5.88 o 
   1  -7  15       57.79       60.58      4.79 o 
   2  -7  15        0.49        2.40      4.81 o 
   3  -7  15       22.72       21.59      5.08 o 
   4  -7  15        0.03       -2.48      5.17 o 
  -5  -6  15        7.42       16.27      7.28 o 
  -4  -6  15        0.95        0.34      6.83 o 
  -3  -6  15       29.11       35.24      4.69 o 
  -2  -6  15        2.51        1.90      3.67 o 
  -1  -6  15        5.51        3.54      3.61 o 
   0  -6  15        6.19        3.78      3.59 o 
   1  -6  15        0.95        3.82      5.75 o 
   2  -6  15        0.42        1.25      3.74 o 
   3  -6  15       25.89       24.90      4.75 o 
   4  -6  15        5.19        5.69      6.97 o 
  -6  -5  15        0.45        6.80      7.36 o 
  -5  -5  15       28.75       31.41      6.98 o 
  -4  -5  15        0.04        7.36      6.52 o 
  -3  -5  15        6.00        6.45      3.60 o 
  -2  -5  15        0.25        5.77      4.37 o 
  -1  -5  15        2.14        4.78      4.27 o 
   0  -5  15      104.20      113.41      3.96 o 
   1  -5  15        3.34        6.49      3.49 o 
   2  -5  15       17.27       34.70      6.41 o 
   3  -5  15        7.48        6.74      3.23 o 
   4  -5  15       24.38       31.21      3.99 o 
   5  -5  15        1.16        4.08      4.95 o 
  -6  -4  15       55.61       76.65      5.37 o 
  -5  -4  15       25.95       23.45      6.70 o 
  -4  -4  15        0.29       -1.26      6.37 o 
  -3  -4  15      175.92      178.06      4.78 o 
  -2  -4  15        0.35        2.06      5.86 o 
  -1  -4  15       17.74       26.83      3.41 o 
   0  -4  15        5.71        6.40      3.37 o 
   1  -4  15       14.96       10.36      4.46 o 
   2  -4  15        0.00        2.89      3.99 o 
   3  -4  15        4.73        1.10      4.47 o 
   4  -4  15       14.75       18.34      3.33 o 
   5  -4  15        2.66        1.85      3.96 o 
  -7  -3  15       40.62       34.29      5.07 o 
  -6  -3  15       13.08       12.25      5.17 o 
  -5  -3  15        0.18        4.24      6.53 o 
  -4  -3  15       52.43       46.28      6.14 o 
  -3  -3  15       10.29        9.16      4.39 o 
  -2  -3  15        4.92       10.42      4.14 o 
  -1  -3  15       56.45       63.47      3.50 o 
   0  -3  15        2.57        4.07      2.91 o 
   1  -3  15       39.86       46.43      3.62 o 
   2  -3  15       39.39       37.45      4.30 o 
   3  -3  15       11.51       14.30      3.18 o 
   4  -3  15        1.06       -1.39      3.10 o 
   5  -3  15       14.93        9.87      3.74 o 
  -7  -2  15        4.97        7.84      3.86 o 
  -6  -2  15        2.38        2.89      3.85 o 
  -5  -2  15       16.76       17.57      4.73 o 
  -4  -2  15       35.95       37.63      6.15 o 
  -3  -2  15        2.05        3.44      2.92 o 
  -2  -2  15        3.89        5.55      3.32 o 
  -1  -2  15       75.80       65.23      4.15 o 
   0  -2  15       23.58       20.35      4.35 o 
   1  -2  15       19.63       15.81      3.43 o 
   2  -2  15        0.79        2.05      3.43 o 
   3  -2  15        0.03        3.84      3.39 o 
   4  -2  15       17.56       11.46      2.82 o 
   5  -2  15        6.40        3.25      3.59 o 
  -7  -1  15       13.15       16.33      4.46 o 
  -6  -1  15       27.54       27.50      4.23 o 
  -5  -1  15       33.54       37.40      4.30 o 
  -4  -1  15       40.66       38.46      3.55 o 
  -3  -1  15       39.52       40.82      3.56 o 
  -2  -1  15       29.77       30.08      3.84 o 
  -1  -1  15       12.91       10.90      2.99 o 
   0  -1  15       15.02       13.63      2.94 o 
   1  -1  15        2.94        7.15      3.20 o 
   2  -1  15       15.74       17.30      3.26 o 
   3  -1  15        1.04       -0.17      3.27 o 
   4  -1  15        7.26        8.71      2.80 o 
   5  -1  15        4.72        6.55      3.23 o 
  -7   0  15        3.59        5.54      4.17 o 
  -6   0  15       20.24       22.03      3.48 o 
  -5   0  15       16.83       17.42      3.95 o 
  -4   0  15       22.74       26.28      4.09 o 
  -3   0  15       11.27       12.18      3.10 o 
  -2   0  15        0.06        1.79      3.17 o 
  -1   0  15        0.21       -1.31      2.76 o 
   0   0  15        6.80        7.48      3.19 o 
   1   0  15       19.48       22.07      2.99 o 
   2   0  15       17.50       21.46      4.26 o 
   3   0  15        0.26        0.74      3.36 o 
   4   0  15        4.52        9.39      3.07 o 
   5   0  15       25.57       28.98      3.29 o 
  -7   1  15        1.95        1.81      4.25 o 
  -6   1  15        1.25        1.11      3.95 o 
  -5   1  15        0.51        2.56      3.44 o 
  -4   1  15        6.16        2.95      3.14 o 
  -3   1  15       14.85       16.11      2.70 o 
  -2   1  15        1.44        3.80      2.68 o 
  -1   1  15        5.27        6.18      2.73 o 
   0   1  15       48.28       48.93      2.93 o 
   1   1  15        3.48        4.79      2.51 o 
   2   1  15        0.12        5.33      2.82 o 
   3   1  15        7.65       14.29      2.75 o 
   4   1  15       24.73       22.82      3.18 o 
  -6   2  15        6.53        7.07      4.12 o 
  -5   2  15        1.67        0.42      3.36 o 
  -4   2  15        8.65        6.02      3.23 o 
  -3   2  15       27.59       30.97      3.71 o 
  -2   2  15        4.25        1.86      2.71 o 
  -1   2  15        1.36        3.69      2.51 o 
   0   2  15       11.86        7.42      2.55 o 
   1   2  15       89.23       88.91      3.87 o 
   2   2  15        0.32        1.22      3.71 o 
   3   2  15       58.53       69.22      3.58 o 
  -6   3  15       13.60       16.51      4.22 o 
  -5   3  15       10.22       12.98      3.50 o 
  -4   3  15        0.17        2.41      3.33 o 
  -3   3  15        0.00        3.10      3.75 o 
  -2   3  15       45.80       46.93      2.95 o 
  -1   3  15        7.22        8.24      3.87 o 
   0   3  15      125.30      127.09      3.17 o 
   1   3  15       19.77       21.25      3.38 o 
   2   3  15        6.95        4.14      3.48 o 
   3   3  15        7.28       11.40      3.03 o 
  -5   4  15       26.54       30.73      3.66 o 
  -4   4  15        0.25        7.30      3.52 o 
  -3   4  15       25.68       35.88      4.06 o 
  -2   4  15        0.44        1.11      3.39 o 
  -1   4  15       21.92       20.94      3.44 o 
   0   4  15        3.18        2.34      2.84 o 
   1   4  15        5.75        8.96      2.66 o 
  -3   5  15       46.82       45.20      4.34 o 
  -2   5  15       14.91       17.12      3.67 o 
  -1   5  15       42.69       53.10      3.34 o 
  -2  -7  16        0.37        2.56      4.13 o 
  -1  -7  16       11.24       14.73      5.05 o 
   0  -7  16        3.30        9.51      4.10 o 
   1  -7  16       35.93       32.59      6.00 o 
   2  -7  16        6.77        8.99      4.34 o 
  -4  -6  16       81.53       86.15      7.51 o 
  -3  -6  16       17.08       24.20      4.98 o 
  -2  -6  16        0.84       -2.32      4.80 o 
  -1  -6  16       17.46       27.55      3.78 o 
   0  -6  16        1.70        7.20      4.80 o 
   1  -6  16        8.02       15.84      4.80 o 
   2  -6  16        7.54        5.08      4.88 o 
   3  -6  16       97.39       81.82      3.87 o 
  -5  -5  16       17.88       23.19      7.50 o 
  -4  -5  16       57.60       57.37      7.37 o 
  -3  -5  16       68.40       76.81      4.95 o 
  -2  -5  16        7.60       14.49      4.67 o 
  -1  -5  16        6.00        7.76      3.72 o 
   0  -5  16       11.74       21.84      4.65 o 
   1  -5  16       12.83        8.43      3.30 o 
   2  -5  16       24.79       24.93      3.83 o 
   3  -5  16       13.37       16.32      3.55 o 
  -5  -4  16        0.06        1.54      7.07 o 
  -4  -4  16       76.15       76.41      5.18 o 
  -3  -4  16        0.11       -1.84      3.81 o 
  -2  -4  16        5.10        5.18      3.71 o 
  -1  -4  16        0.00        1.43      4.41 o 
   0  -4  16        0.61        4.01      3.64 o 
   1  -4  16       53.49       49.54      3.31 o 
   2  -4  16       26.31       25.88      4.98 o 
   3  -4  16       20.56       16.97      5.01 o 
   4  -4  16        2.40       -1.32      4.12 o 
  -6  -3  16       18.49       10.18      7.31 o 
  -5  -3  16       21.12       23.89      6.75 o 
  -4  -3  16        0.80        7.35      6.64 o 
  -3  -3  16       10.39       13.96      5.65 o 
  -2  -3  16       15.34       15.24      4.46 o 
  -1  -3  16        3.99        7.69      4.41 o 
   0  -3  16        1.23        5.29      4.33 o 
   1  -3  16        2.37        6.95      3.64 o 
   2  -3  16        6.75       10.08      4.74 o 
   3  -3  16        8.83        6.47      3.93 o 
   4  -3  16        5.99        5.56      3.22 o 
  -6  -2  16        1.94       -0.96      4.22 o 
  -5  -2  16        5.19       -2.05      6.74 o 
  -4  -2  16        5.87       -6.54      6.54 o 
  -3  -2  16        8.62       11.11      4.41 o 
  -2  -2  16        4.67       -0.46      4.43 o 
  -1  -2  16        1.26        3.10      3.45 o 
   0  -2  16        3.86        2.39      4.36 o 
   1  -2  16       18.10       28.84      4.62 o 
   2  -2  16        2.39        0.98      3.47 o 
   3  -2  16       35.80       34.48      3.46 o 
   4  -2  16        5.73        3.96      3.42 o 
  -6  -1  16        2.01        5.94      4.76 o 
  -5  -1  16        1.52        2.89      3.79 o 
  -4  -1  16        2.59        6.67      4.97 o 
  -3  -1  16       13.07        9.51      3.69 o 
  -2  -1  16       11.72       22.21      4.33 o 
  -1  -1  16        0.05        9.46      3.01 o 
   0  -1  16        4.49        7.29      3.39 o 
   1  -1  16       49.47       44.56      3.18 o 
   2  -1  16       23.44       26.03      3.61 o 
   3  -1  16        4.17        7.15      2.91 o 
   4  -1  16       10.72       10.12      3.99 o 
  -6   0  16        8.96       16.86      5.90 o 
  -5   0  16        3.72        5.03      4.26 o 
  -4   0  16       12.65       16.17      4.14 o 
  -3   0  16        1.29        0.25      2.79 o 
  -2   0  16        2.87        3.43      3.47 o 
  -1   0  16       22.51       18.22      3.07 o 
   0   0  16        0.47       -0.16      3.46 o 
   1   0  16       35.42       37.03      3.24 o 
   2   0  16        1.03        1.89      3.49 o 
   3   0  16        3.85        7.95      3.14 o 
  -6   1  16        1.17       -1.81      5.82 o 
  -5   1  16        4.81        4.90      3.70 o 
  -4   1  16        1.50        3.58      3.42 o 
  -3   1  16       15.77       16.25      3.41 o 
  -2   1  16        4.98        7.44      2.70 o 
  -1   1  16       56.43       56.82      3.11 o 
   0   1  16       76.92       72.79      4.96 o 
   1   1  16       14.73       15.74      3.22 o 
   2   1  16       18.83       20.36      2.87 o 
   3   1  16        0.08       -0.78      3.23 o 
  -5   2  16        6.75       10.89      3.77 o 
  -4   2  16        3.59        5.81      3.70 o 
  -3   2  16        1.98        1.36      3.58 o 
  -2   2  16        0.84        1.01      2.74 o 
  -1   2  16        0.85       -0.77      3.00 o 
   0   2  16       18.49       20.56      3.42 o 
   1   2  16       30.35       28.64      3.52 o 
   2   2  16        0.00        2.50      3.66 o 
  -4   3  16        3.72        6.26      3.65 o 
  -3   3  16        0.44       -0.05      4.09 o 
  -2   3  16        2.99        7.04      3.53 o 
  -1   3  16       12.05        6.53      3.51 o 
   0   3  16        5.67        5.42      3.70 o 
   1   3  16        2.02        3.77      3.82 o 
  -1  -6  17        0.03        5.09      4.20 o 
   0  -6  17       11.86       15.09      5.19 o 
  -3  -5  17        1.19        0.57      6.79 o 
  -2  -5  17        7.18        9.81      4.22 o 
  -1  -5  17        0.11        8.54      4.96 o 
   0  -5  17        0.23       -2.21      4.01 o 
   1  -5  17        3.60        6.31      4.08 o 
   2  -5  17        0.92        0.73      5.16 o 
  -4  -4  17       73.38       73.04      7.39 o 
  -3  -4  17        1.00        0.11      4.05 o 
  -2  -4  17       40.61       47.79      7.30 o 
  -1  -4  17       33.08       33.83      5.00 o 
   0  -4  17       25.77       24.25      4.78 o 
   1  -4  17        0.01        2.40      4.00 o 
   2  -4  17       21.16       25.15      3.63 o 
  -4  -3  17       45.26       45.08      5.25 o 
  -3  -3  17        5.96        4.70      3.97 o 
  -2  -3  17        2.75        5.87      4.75 o 
  -1  -3  17        1.19        0.91      3.34 o 
   0  -3  17        1.33        9.14      4.11 o 
   1  -3  17       27.74       31.79      5.27 o 
   2  -3  17        0.00        3.52      4.06 o 
  -4  -2  17       11.46        9.20      5.06 o 
  -3  -2  17        9.40       13.71      3.88 o 
  -2  -2  17       16.85       24.88      3.85 o 
  -1  -2  17        1.72        3.42      3.89 o 
   0  -2  17       22.43       21.75      3.92 o 
   1  -2  17       11.94       16.11      4.90 o 
   2  -2  17        0.48        3.28      5.02 o 
  -5  -1  17       32.20       20.36     10.84 o 
  -4  -1  17        8.36       13.48      7.04 o 
  -3  -1  17        8.47        8.35      4.53 o 
  -2  -1  17        5.08       10.50      5.16 o 
  -1  -1  17        0.28        1.13      4.77 o 
   0  -1  17       46.03       48.79      5.75 o 
   1  -1  17        6.84       10.42      3.18 o 
   2  -1  17       33.18       27.88      3.54 o 
  -4   0  17       28.74       33.60      5.02 o 
  -3   0  17        7.84        8.86      3.47 o 
  -2   0  17        2.54        3.76      3.41 o 
  -1   0  17        7.10        3.98      3.44 o 
   0   0  17        9.01        8.57      3.03 o 
   1   0  17        0.14        4.20      4.37 o 
   2   0  17       78.10       70.46      3.62 o 
  -4   1  17        2.23        2.99      4.08 o 
  -3   1  17       19.19       18.60      3.84 o 
  -2   1  17       11.17       13.73      3.72 o 
  -1   1  17        1.58       -0.54      3.86 o 
   0   1  17        3.57        4.99      3.31 o 
   1   1  17        3.58        6.42      3.38 o 
  -3   2  17        2.39        2.89      5.82 o 
  -2   2  17        0.80        2.83      3.23 o 
  -1   2  17       18.73       19.43      3.93 o 
   0   2  17        6.95        6.56      9.34 o 
  -2  -3  18       28.45       36.88      7.32 o 
  -1  -3  18       12.03       10.92      5.17 o 
   0  -3  18        1.02        7.46      7.17 o 
  -2  -2  18       13.44       23.42      5.37 o 
  -1  -2  18        0.67       -1.26      3.54 o 
   0  -2  18        3.24        5.60      5.10 o 
  -2  -1  18        0.19        3.60      5.00 o 
  -1  -1  18       41.11       43.01      3.70 o 
                                                 
